# Supplementary material for: Maternal prenatal stress induces sex-dependent changes in tRNA fragment families and cholinergic pathways in newborns
Source: Mol Psychiatry. 2025 Apr 5;30(9):4307–19. doi: 10.1038/s41380-025-03011-2 (PMC12339370; doi:10.1038/s41380-025-03011-2)
Supplement: Supplementary file 2 — Supplamentary Tables [file 41380_2025_3011_MOESM2_ESM.xlsx]

## Sheet: Tables index
Table	Content
Supplementary Table 1	List of 102 Cholinergic genes assigned "cholinergic weight" according to their importance in the cholinergic network.
Supplementary Table 2	Serum acetylcholinesterase (AChE) and butyrylcholinesterase (BChE) activities compared between mothers and newborns using Wilcoxon signed rank test.
Supplementary Table 3	Binomial test results for tRF families in newborns umbilical cord serum (UCS).
Supplementary Table 4	Binomial test results for tRF families in maternal serum.
Supplementary Table 5	Pearson correlation results between participants' characteristics and tRF expression levels in newborns UCS.
Supplementary Table 6	Assigning newborns UCS miRs to "CholinomiRs" based on their cholinergic score as indicated by the number of cholinergic genes they are predicted to target.
Supplementary Table 7	Assigning newborns UCS tRFs to "CholinotRFs" based on their cholinergic score as indicated by the number of cholinergic genes they are predicted to target.
Supplementary Table 8	SVM Kernel classification with "leave-one-out" cross-validation results based on different sets of tRFs and miRs, looking for the best classification of stress and control newborns within sex groups.
Supplementary Table 9	Permutation test results based on area under the ROC curve (AUC) of the top five classification marker groups in newborn males, females, and both sexes together.
Supplementary Table 10	Multiple sequence alignment (MSA) of tRF families creating "consensus tRFs".
Supplementary Table 11	RT-qPCR immune biomarkers primer sequences

## Sheet: Supplementary Table 1
Gene	Ensembl gene ID	Cholinergic_sub-group	Weight
CHAT	ENSG00000070748	Core	5
ACHE	ENSG00000087085	Core	5
BCHE	ENSG00000114200	Core	5
COLQ	ENSG00000206561	Core	5
SLC5A7	ENSG00000115665	Core	5
SLC18A3	ENSG00000187714	Core	5
PRIMA1	ENSG00000175785	Core	5
CHRNA1	ENSG00000138435	Receptor	5
CHRNA2	ENSG00000120903	Receptor	5
CHRNA3	ENSG00000080644	Receptor	5
CHRNA4	ENSG00000101204	Receptor	5
CHRNA5	ENSG00000169684	Receptor	5
CHRNA6	ENSG00000147434	Receptor	5
CHRNA7	ENSG00000175344	Receptor	5
CHRNA9	ENSG00000174343	Receptor	5
CHRNA10	ENSG00000129749	Receptor	5
CHRNB1	ENSG00000170175	Receptor	5
CHRNB2	ENSG00000160716	Receptor	5
CHRNB3	ENSG00000147432	Receptor	5
CHRNB4	ENSG00000117971	Receptor	5
CHRND	ENSG00000135902	Receptor	5
CHRNE	ENSG00000108556	Receptor	5
CHRNG	ENSG00000196811	Receptor	5
CHRM1	ENSG00000168539	Receptor	5
CHRM2	ENSG00000181072	Receptor	5
CHRM3	ENSG00000133019	Receptor	5
CHRM4	ENSG00000180720	Receptor	5
CHRM5	ENSG00000184984	Receptor	5
NGFR	ENSG00000064300	Neurotrophic Receptor	1
NTRK1	ENSG00000198400	Neurotrophic Receptor	1
NTRK2	ENSG00000148053	Neurotrophic Receptor	1
CNTFR	ENSG00000122756	Neurokine Receptor	1
IL6ST	ENSG00000134352	Neurokine Receptor	1
LIFR	ENSG00000113594	Neurokine Receptor	1
IL6R	ENSG00000160712	Neurokine Receptor	1
NGF	ENSG00000134259	Neurotrophic Factor	1
BDNF	ENSG00000176697	Neurotrophic Factor	1
BDNF-AS	ENSG00000245573	Neurotrophic Factor	1
CNTF	ENSG00000242689	Neurokine	1
LIF	ENSG00000128342	Neurokine	1
IL6	ENSG00000136244	Neurokine	1
NKX2-1	ENSG00000136352	Development	1
LHX6	ENSG00000106852	Development	1
LHX8	ENSG00000162624	Development	1
GBX1	ENSG00000164900	Development	1
GBX2	ENSG00000168505	Development	1
ISL1	ENSG00000016082	Development	1
HNRNPH1	ENSG00000169045	Extended	1
HNRNPH2	ENSG00000126945	Extended	1
TOR1A	ENSG00000136827	Extended	1
DYRK1A	ENSG00000157540	Extended	1
CPT1B	ENSG00000205560	Extended	1
GPCPD1	ENSG00000125772	Extended	1
PCYT1A	ENSG00000161217	Extended	1
SLC12A2	ENSG00000064651	Extended	1
ACLY	ENSG00000131473	Extended	1
CHKA	ENSG00000110721	Extended	1
CHKB	ENSG00000100288	Extended	1
CHRFAM7A	ENSG00000166664	Extended	1
SLURP1	ENSG00000126233	Extended	1
SRSF10	ENSG00000188529	Splicing	1
SRSF3	ENSG00000112081	Splicing	1
SRSF5	ENSG00000100650	Splicing	1
SRSF6	ENSG00000124193	Splicing	1
SRSF12	ENSG00000154548	Splicing	1
SRSF8	ENSG00000263465	Splicing	1
SRSF11	ENSG00000116754	Splicing	1
SRSF1	ENSG00000136450	Splicing	1
SRSF4	ENSG00000116350	Splicing	1
SRSF2	ENSG00000161547	Splicing	1
SRSF7	ENSG00000115875	Splicing	1
SRSF9	ENSG00000111786	Splicing	1
JAK2	ENSG00000096968	Differentiation	1
STAT5B	ENSG00000173757	Differentiation	1
STAT5A	ENSG00000126561	Differentiation	1
STAT3	ENSG00000168610	Differentiation	1
STAT1	ENSG00000115415	Differentiation	1
BMPER	ENSG00000164619	BMP	1
BMP6	ENSG00000153162	BMP	1
BMP2	ENSG00000125845	BMP	1
BMPR1B	ENSG00000138696	BMP	1
BMPR2	ENSG00000204217	BMP	1
BMP5	ENSG00000112175	BMP	1
BMP8A	ENSG00000183682	BMP	1
BMP8B	ENSG00000116985	BMP	1
BMP3	ENSG00000152785	BMP	1
BMP1	ENSG00000168487	BMP	1
BMP7	ENSG00000101144	BMP	1
BMP2K	ENSG00000138756	BMP	1
BMP4	ENSG00000125378	BMP	1
BMPR1A	ENSG00000107779	BMP	1
BMP10	ENSG00000163217	BMP	1
BMP15	ENSG00000130385	BMP	1
CLOCK	ENSG00000134852	Circadian	1
RORB	ENSG00000198963	Circadian	1
RORC	ENSG00000143365	Circadian	1
RORA	ENSG00000069667	Circadian	1
NR1D2	ENSG00000174738	Circadian	1
NR1D1	ENSG00000126368	Circadian	1
NPAS2	ENSG00000170485	Circadian	1
ARNTL2	ENSG00000029153	Circadian	1
ARNTL	ENSG00000133794	Circadian	1

## Sheet: Supplementary Table 2
Group	ChE	p.value	FDR
female_stress	AChE	0.00097656	0.00292968
female_ctl	AChE	0.0401	0.0802
female	AChE	0.00060493	0.00292968
male_stress	AChE	0.00097656	0.00292968
male_ctl	AChE	0.0028	0.00672
male	AChE	2.3074e-05	0.000276888
female_stress	BChE	0.9097	0.9097
female_ctl	BChE	0.2772	0.3696
female	BChE	0.3369	0.40428
male_stress	BChE	0.0803	0.12045
male_ctl	BChE	0.433	0.472364
male	BChE	0.0754287	0.12045

## Sheet: Supplementary Table 3
General effects
Cohort	Contrast	Test	Direction of change	Probability of success	p.value	FDR
Newborns	female	Mitochondrial	decrease	0.988848	6.84064e-75	8.20877e-74
Newborns	female	Nuclear	decrease	0.442568	0.0549164	0.0658996
Newborns	female	3'-tRF	decrease	0.735905	1.69017e-18	3.38035e-18
Newborns	female	i-tRF	decrease	0.654709	4.4669e-06	7.65754e-06
Newborns	male	Mitochondrial	decrease	0.899628	2.26414e-44	9.05656e-44
Newborns	male	Nuclear	decrease	0.496622	0.953663	0.953663
Newborns	male	3'-tRF	decrease	0.744807	7.19354e-20	1.72645e-19
Newborns	male	i-tRF	decrease	0.596413	0.00480412	0.00640549
Newborns	both	Mitochondrial	decrease	0.973978	4.04841e-68	2.42905e-67
Newborns	both	Nuclear	decrease	0.466216	0.269411	0.293903
Newborns	both	3'-tRF	decrease	0.750742	8.12012e-21	2.43604e-20
Newborns	both	i-tRF	decrease	0.636771	5.31668e-05	7.97502e-05
Specific tRF families
Cohort	Contrast	tRF family	Direction of change	# decreased tRFs	# total tRFs	CI low	CI high	Probability of success	p.value	FDR
Newborns	female_stressvsfemale_ctl	Gly_Mitochondrial_i-tRF	decrease	58	58	0.938379	1	1	6.93889e-18	3.53884e-16
Newborns	stressvsctl	Gly_Mitochondrial_i-tRF	decrease	58	58	0.938379	1	1	6.93889e-18	3.53884e-16
Newborns	male_stressvsmale_ctl	Gly_Mitochondrial_i-tRF	decrease	56	58	0.880923	0.995796	0.965517	1.18794e-14	6.05849e-13
Newborns	female_stressvsfemale_ctl	Val_Mitochondrial_3'-tRF	decrease	20	20	0.831567	1	1	1.90735e-06	4.86374e-05
Newborns	stressvsctl	Val_Mitochondrial_3'-tRF	decrease	20	20	0.831567	1	1	1.90735e-06	4.86374e-05
Newborns	stressvsctl	Asp_Nuclear_i-tRF	decrease	8	47	0.0764695	0.308091	0.170213	5.53962e-06	9.41736e-05
Newborns	female_stressvsfemale_ctl	Gln_Mitochondrial_3'-tRF	decrease	15	15	0.781981	1	1	6.10352e-05	0.0010376
Newborns	stressvsctl	Gln_Mitochondrial_3'-tRF	decrease	15	15	0.781981	1	1	6.10352e-05	0.000778198
Newborns	female_stressvsfemale_ctl	Pro_Mitochondrial_3'-tRF	decrease	14	14	0.768364	1	1	0.00012207	0.00124512
Newborns	female_stressvsfemale_ctl	Thr_Mitochondrial_3'-tRF	decrease	14	14	0.768364	1	1	0.00012207	0.00124512
Newborns	stressvsctl	Thr_Mitochondrial_3'-tRF	decrease	14	14	0.768364	1	1	0.00012207	0.00124512
Newborns	female_stressvsfemale_ctl	Leu_Mitochondrial_i-tRF	decrease	13	13	0.752947	1	1	0.000244141	0.0020752
Newborns	stressvsctl	Leu_Mitochondrial_i-tRF	decrease	13	13	0.752947	1	1	0.000244141	0.0020752
Newborns	male_stressvsmale_ctl	Asp_Nuclear_i-tRF	decrease	11	47	0.123033	0.380257	0.234043	0.000346001	0.00882303
Newborns	female_stressvsfemale_ctl	Asp_Nuclear_i-tRF	decrease	11	47	0.123033	0.380257	0.234043	0.000346001	0.00252087
Newborns	stressvsctl	Lys_Mitochondrial_3'-tRF	decrease	12	12	0.735352	1	1	0.000488281	0.00348147
Newborns	female_stressvsfemale_ctl	Lys_Mitochondrial_3'-tRF	decrease	12	12	0.735352	1	1	0.000488281	0.00311279
Newborns	stressvsctl	Asp_Nuclear_3'-tRF	decrease	5	29	0.0584561	0.357748	0.172414	0.000546113	0.00348147
Newborns	male_stressvsmale_ctl	Arg_Mitochondrial_3'-tRF	decrease	11	11	0.715086	1	1	0.000976562	0.0110677
Newborns	male_stressvsmale_ctl	Gln_Mitochondrial_3'-tRF	decrease	14	15	0.680515	0.998314	0.933333	0.000976562	0.0110677
Newborns	female_stressvsfemale_ctl	Ala_Mitochondrial_3'-tRF	decrease	11	11	0.715086	1	1	0.000976562	0.00498047
Newborns	female_stressvsfemale_ctl	Arg_Mitochondrial_3'-tRF	decrease	11	11	0.715086	1	1	0.000976562	0.00498047
Newborns	stressvsctl	Ala_Mitochondrial_3'-tRF	decrease	11	11	0.715086	1	1	0.000976562	0.00498047
Newborns	stressvsctl	Arg_Mitochondrial_3'-tRF	decrease	11	11	0.715086	1	1	0.000976562	0.00498047
Newborns	male_stressvsmale_ctl	Pro_Mitochondrial_3'-tRF	decrease	13	14	0.661316	0.998193	0.928571	0.00183105	0.0110677
Newborns	stressvsctl	Pro_Mitochondrial_3'-tRF	decrease	13	14	0.661316	0.998193	0.928571	0.00183105	0.00664062
Newborns	male_stressvsmale_ctl	Asp_Mitochondrial_3'-tRF	decrease	10	10	0.691503	1	1	0.00195312	0.0110677
Newborns	male_stressvsmale_ctl	Phe_Mitochondrial_3'-tRF	decrease	10	10	0.691503	1	1	0.00195312	0.0110677
Newborns	male_stressvsmale_ctl	Trp_Mitochondrial_3'-tRF	decrease	10	10	0.691503	1	1	0.00195312	0.0110677
Newborns	male_stressvsmale_ctl	Tyr_Mitochondrial_3'-tRF	decrease	10	10	0.691503	1	1	0.00195312	0.0110677
Newborns	female_stressvsfemale_ctl	Asp_Mitochondrial_3'-tRF	decrease	10	10	0.691503	1	1	0.00195312	0.00711496
Newborns	female_stressvsfemale_ctl	Phe_Mitochondrial_3'-tRF	decrease	10	10	0.691503	1	1	0.00195312	0.00711496
Newborns	female_stressvsfemale_ctl	Trp_Mitochondrial_3'-tRF	decrease	10	10	0.691503	1	1	0.00195312	0.00711496
Newborns	female_stressvsfemale_ctl	Tyr_Mitochondrial_3'-tRF	decrease	10	10	0.691503	1	1	0.00195312	0.00711496
Newborns	stressvsctl	Asp_Mitochondrial_3'-tRF	decrease	10	10	0.691503	1	1	0.00195312	0.00664062
Newborns	stressvsctl	Phe_Mitochondrial_3'-tRF	decrease	10	10	0.691503	1	1	0.00195312	0.00664062
Newborns	stressvsctl	Trp_Mitochondrial_3'-tRF	decrease	10	10	0.691503	1	1	0.00195312	0.00664062
Newborns	stressvsctl	Tyr_Mitochondrial_3'-tRF	decrease	10	10	0.691503	1	1	0.00195312	0.00664062
Newborns	male_stressvsmale_ctl	Val_Mitochondrial_3'-tRF	decrease	17	20	0.621073	0.967929	0.85	0.00257683	0.0131418
Newborns	male_stressvsmale_ctl	Lys_Mitochondrial_3'-tRF	decrease	11	12	0.615204	0.997892	0.916667	0.00634766	0.02943
Newborns	female_stressvsfemale_ctl	Met_Mitochondrial_3'-tRF	decrease	8	8	0.630583	1	1	0.0078125	0.0265625
Newborns	stressvsctl	Met_Mitochondrial_3'-tRF	decrease	8	8	0.630583	1	1	0.0078125	0.0249023
Newborns	male_stressvsmale_ctl	Glu_Nuclear_3'-tRF	decrease	28	39	0.551264	0.849986	0.717949	0.0094753	0.04027
Newborns	male_stressvsmale_ctl	Ala_Mitochondrial_3'-tRF	decrease	10	11	0.58722	0.997701	0.909091	0.0117188	0.0459736
Newborns	stressvsctl	Gly_Nuclear_i-tRF	decrease	24	33	0.544762	0.867004	0.727273	0.013531	0.0362216
Newborns	male_stressvsmale_ctl	Asn_Mitochondrial_3'-tRF	decrease	7	7	0.590384	1	1	0.015625	0.053125
Newborns	male_stressvsmale_ctl	Gly_Mitochondrial_3'-tRF	decrease	7	7	0.590384	1	1	0.015625	0.053125
Newborns	female_stressvsfemale_ctl	Gly_Mitochondrial_3'-tRF	decrease	7	7	0.590384	1	1	0.015625	0.0442708
Newborns	female_stressvsfemale_ctl	His_Mitochondrial_3'-tRF	decrease	7	7	0.590384	1	1	0.015625	0.0442708
Newborns	female_stressvsfemale_ctl	Leu_Mitochondrial_3'-tRF	decrease	7	7	0.590384	1	1	0.015625	0.0442708
Newborns	stressvsctl	Asn_Mitochondrial_3'-tRF	decrease	7	7	0.590384	1	1	0.015625	0.0362216
Newborns	stressvsctl	Gly_Mitochondrial_3'-tRF	decrease	7	7	0.590384	1	1	0.015625	0.0362216
Newborns	stressvsctl	His_Mitochondrial_3'-tRF	decrease	7	7	0.590384	1	1	0.015625	0.0362216
Newborns	stressvsctl	Leu_Mitochondrial_3'-tRF	decrease	7	7	0.590384	1	1	0.015625	0.0362216
Newborns	stressvsctl	Lys_Nuclear_i-tRF	decrease	7	7	0.590384	1	1	0.015625	0.0362216
Newborns	female_stressvsfemale_ctl	Ser_Nuclear_3'-tRF	decrease	11	13	0.545529	0.980793	0.846154	0.0224609	0.0602899
Newborns	stressvsctl	Ser_Nuclear_3'-tRF	decrease	11	13	0.545529	0.980793	0.846154	0.0224609	0.0498047
Newborns	male_stressvsmale_ctl	Asp_Nuclear_3'-tRF	decrease	8	29	0.12734	0.472384	0.275862	0.0241195	0.076881
Newborns	male_stressvsmale_ctl	Thr_Mitochondrial_3'-tRF	decrease	11	14	0.492024	0.953421	0.785714	0.057373	0.167763
Newborns	male_stressvsmale_ctl	Gly_Nuclear_5'-tRF	decrease	5	5	0.478176	1	1	0.0625	0.167763
Newborns	male_stressvsmale_ctl	Ile_Mitochondrial_3'-tRF	decrease	5	5	0.478176	1	1	0.0625	0.167763
Newborns	female_stressvsfemale_ctl	Ile_Mitochondrial_3'-tRF	decrease	5	5	0.478176	1	1	0.0625	0.151786
Newborns	female_stressvsfemale_ctl	Ser_Nuclear_i-tRF	decrease	5	5	0.478176	1	1	0.0625	0.151786
Newborns	stressvsctl	Gly_Nuclear_5'-tRF	decrease	5	5	0.478176	1	1	0.0625	0.122596
Newborns	stressvsctl	Ile_Mitochondrial_3'-tRF	decrease	5	5	0.478176	1	1	0.0625	0.122596
Newborns	stressvsctl	Ser_Nuclear_i-tRF	decrease	5	5	0.478176	1	1	0.0625	0.122596
Newborns	male_stressvsmale_ctl	Met_Mitochondrial_3'-tRF	decrease	7	8	0.47349	0.99684	0.875	0.0703125	0.179297
Newborns	female_stressvsfemale_ctl	Gly_Nuclear_i-tRF	decrease	22	33	0.481733	0.820395	0.666667	0.0801433	0.185787
Newborns	male_stressvsmale_ctl	Leu_Mitochondrial_i-tRF	decrease	10	13	0.461868	0.949619	0.769231	0.0922852	0.224121
Newborns	female_stressvsfemale_ctl	Gly_Nuclear_3'-tRF	decrease	3	13	0.0503811	0.538132	0.230769	0.0922852	0.204632
Newborns	female_stressvsfemale_ctl	Val_Nuclear_3'-tRF	decrease	4	15	0.0778715	0.551003	0.266667	0.118469	0.236111
Newborns	stressvsctl	Val_Nuclear_3'-tRF	decrease	4	15	0.0778715	0.551003	0.266667	0.118469	0.223775
Newborns	male_stressvsmale_ctl	His_Mitochondrial_3'-tRF	decrease	6	7	0.421277	0.99639	0.857143	0.125	0.265625
Newborns	male_stressvsmale_ctl	Leu_Mitochondrial_3'-tRF	decrease	6	7	0.421277	0.99639	0.857143	0.125	0.265625
Newborns	male_stressvsmale_ctl	Lys_Nuclear_i-tRF	decrease	6	7	0.421277	0.99639	0.857143	0.125	0.265625
Newborns	female_stressvsfemale_ctl	Cys_Mitochondrial_3'-tRF	decrease	4	4	0.397635	1	1	0.125	0.236111
Newborns	female_stressvsfemale_ctl	Ser_Mitochondrial_3'-tRF	decrease	6	7	0.421277	0.99639	0.857143	0.125	0.236111
Newborns	female_stressvsfemale_ctl	Thr_Mitochondrial_i-tRF	decrease	4	4	0.397635	1	1	0.125	0.236111
Newborns	stressvsctl	Ser_Mitochondrial_3'-tRF	decrease	6	7	0.421277	0.99639	0.857143	0.125	0.227679
Newborns	female_stressvsfemale_ctl	Asp_Nuclear_3'-tRF	decrease	10	29	0.179384	0.543306	0.344828	0.136046	0.247798
Newborns	female_stressvsfemale_ctl	Arg_Nuclear_3'-tRF	decrease	0	3	0	0.707598	0	0.25	0.41129
Newborns	female_stressvsfemale_ctl	Pro_Mitochondrial_i-tRF	decrease	3	3	0.292402	1	1	0.25	0.41129
Newborns	female_stressvsfemale_ctl	Val_Nuclear_i-tRF	decrease	3	3	0.292402	1	1	0.25	0.41129
Newborns	male_stressvsmale_ctl	Gly_Nuclear_3'-tRF	decrease	9	13	0.385738	0.90908	0.692308	0.266846	0.544365
Newborns	female_stressvsfemale_ctl	Glu_Nuclear_i-tRF	decrease	17	42	0.256291	0.567179	0.404762	0.279956	0.44618
Newborns	male_stressvsmale_ctl	Val_Nuclear_3'-tRF	decrease	5	15	0.118241	0.616196	0.333333	0.301758	0.59191
Newborns	female_stressvsfemale_ctl	Ala_Nuclear_3'-tRF	decrease	5	15	0.118241	0.616196	0.333333	0.301758	0.466353
Newborns	stressvsctl	Glu_Nuclear_3'-tRF	decrease	23	39	0.420999	0.744332	0.589744	0.336784	0.592275
Newborns	stressvsctl	Glu_Nuclear_i-tRF	decrease	18	42	0.277207	0.590389	0.428571	0.440799	0.749358
Newborns	male_stressvsmale_ctl	Ser_Mitochondrial_3'-tRF	decrease	5	7	0.290421	0.963307	0.714286	0.453125	0.855903
Newborns	female_stressvsfemale_ctl	Asn_Mitochondrial_3'-tRF	decrease	5	7	0.290421	0.963307	0.714286	0.453125	0.660268
Newborns	female_stressvsfemale_ctl	Lys_Nuclear_i-tRF	decrease	5	7	0.290421	0.963307	0.714286	0.453125	0.660268
Newborns	male_stressvsmale_ctl	Gly_Nuclear_i-tRF	decrease	19	33	0.392153	0.745238	0.575758	0.48685	0.87931
Newborns	male_stressvsmale_ctl	Met_Nuclear_3'-tRF	decrease	2	2	0.158114	1	1	0.5	0.87931
Newborns	stressvsctl	Ile_Nuclear_3'-tRF	decrease	2	2	0.158114	1	1	0.5	0.796875
Newborns	stressvsctl	Pro_Nuclear_3'-tRF	decrease	0	2	0	0.841886	0	0.5	0.796875
Newborns	female_stressvsfemale_ctl	Ile_Nuclear_3'-tRF	decrease	2	2	0.158114	1	1	0.5	0.689189
Newborns	female_stressvsfemale_ctl	Met_Nuclear_3'-tRF	decrease	0	2	0	0.841886	0	0.5	0.689189
Newborns	stressvsctl	Ala_Nuclear_3'-tRF	decrease	6	15	0.163364	0.67713	0.4	0.607239	0.9375
Newborns	stressvsctl	Thr_Nuclear_3'-tRF	decrease	3	4	0.19412	0.993691	0.75	0.625	0.9375
Newborns	female_stressvsfemale_ctl	Thr_Nuclear_3'-tRF	decrease	3	4	0.19412	0.993691	0.75	0.625	0.838816
Newborns	male_stressvsmale_ctl	Glu_Nuclear_i-tRF	decrease	20	42	0.320041	0.635822	0.47619	0.877614	1
Newborns	female_stressvsfemale_ctl	Ala_Mitochondrial_i-tRF	decrease	1	1	0.025	1	1	1	1
Newborns	female_stressvsfemale_ctl	Ala_Nuclear_i-tRF	decrease	1	1	0.025	1	1	1	1
Newborns	female_stressvsfemale_ctl	Asn_Nuclear_3'-tRF	decrease	0	1	0	0.975	0	1	1
Newborns	female_stressvsfemale_ctl	Glu_Nuclear_3'-tRF	decrease	19	39	0.324181	0.652198	0.487179	1	1
Newborns	female_stressvsfemale_ctl	Gly_Nuclear_5'-tRF	decrease	3	5	0.146633	0.947255	0.6	1	1
Newborns	female_stressvsfemale_ctl	His_Nuclear_3'-tRF	decrease	1	3	0.00840376	0.905701	0.333333	1	1
Newborns	female_stressvsfemale_ctl	Ile_Mitochondrial_i-tRF	decrease	1	1	0.025	1	1	1	1
Newborns	female_stressvsfemale_ctl	Leu_Nuclear_3'-tRF	decrease	2	5	0.052745	0.853367	0.4	1	1
Newborns	female_stressvsfemale_ctl	Met_Nuclear_i-tRF	decrease	1	3	0.00840376	0.905701	0.333333	1	1
Newborns	female_stressvsfemale_ctl	Phe_Nuclear_3'-tRF	decrease	0	1	0	0.975	0	1	1
Newborns	female_stressvsfemale_ctl	Pro_Nuclear_3'-tRF	decrease	1	2	0.0125791	0.987421	0.5	1	1
Newborns	female_stressvsfemale_ctl	Pro_Nuclear_i-tRF	decrease	1	2	0.0125791	0.987421	0.5	1	1
Newborns	female_stressvsfemale_ctl	Trp_Nuclear_3'-tRF	decrease	1	1	0.025	1	1	1	1
Newborns	male_stressvsmale_ctl	Ala_Mitochondrial_i-tRF	decrease	0	1	0	0.975	0	1	1
Newborns	male_stressvsmale_ctl	Ala_Nuclear_3'-tRF	decrease	8	15	0.265861	0.787333	0.533333	1	1
Newborns	male_stressvsmale_ctl	Ala_Nuclear_i-tRF	decrease	0	1	0	0.975	0	1	1
Newborns	male_stressvsmale_ctl	Arg_Nuclear_3'-tRF	decrease	1	3	0.00840376	0.905701	0.333333	1	1
Newborns	male_stressvsmale_ctl	Asn_Nuclear_3'-tRF	decrease	1	1	0.025	1	1	1	1
Newborns	male_stressvsmale_ctl	Cys_Mitochondrial_3'-tRF	decrease	2	4	0.067586	0.932414	0.5	1	1
Newborns	male_stressvsmale_ctl	His_Nuclear_3'-tRF	decrease	1	3	0.00840376	0.905701	0.333333	1	1
Newborns	male_stressvsmale_ctl	Ile_Mitochondrial_i-tRF	decrease	1	1	0.025	1	1	1	1
Newborns	male_stressvsmale_ctl	Ile_Nuclear_3'-tRF	decrease	1	2	0.0125791	0.987421	0.5	1	1
Newborns	male_stressvsmale_ctl	Leu_Nuclear_3'-tRF	decrease	3	5	0.146633	0.947255	0.6	1	1
Newborns	male_stressvsmale_ctl	Met_Nuclear_i-tRF	decrease	2	3	0.0942993	0.991596	0.666667	1	1
Newborns	male_stressvsmale_ctl	Phe_Nuclear_3'-tRF	decrease	1	1	0.025	1	1	1	1
Newborns	male_stressvsmale_ctl	Pro_Mitochondrial_i-tRF	decrease	1	3	0.00840376	0.905701	0.333333	1	1
Newborns	male_stressvsmale_ctl	Pro_Nuclear_3'-tRF	decrease	1	2	0.0125791	0.987421	0.5	1	1
Newborns	male_stressvsmale_ctl	Pro_Nuclear_i-tRF	decrease	1	2	0.0125791	0.987421	0.5	1	1
Newborns	male_stressvsmale_ctl	Ser_Nuclear_3'-tRF	decrease	7	13	0.251345	0.807768	0.538462	1	1
Newborns	male_stressvsmale_ctl	Ser_Nuclear_i-tRF	decrease	3	5	0.146633	0.947255	0.6	1	1
Newborns	male_stressvsmale_ctl	Thr_Mitochondrial_i-tRF	decrease	2	4	0.067586	0.932414	0.5	1	1
Newborns	male_stressvsmale_ctl	Thr_Nuclear_3'-tRF	decrease	2	4	0.067586	0.932414	0.5	1	1
Newborns	male_stressvsmale_ctl	Trp_Nuclear_3'-tRF	decrease	1	1	0.025	1	1	1	1
Newborns	male_stressvsmale_ctl	Val_Nuclear_i-tRF	decrease	1	3	0.00840376	0.905701	0.333333	1	1
Newborns	stressvsctl	Ala_Mitochondrial_i-tRF	decrease	1	1	0.025	1	1	1	1
Newborns	stressvsctl	Ala_Nuclear_i-tRF	decrease	0	1	0	0.975	0	1	1
Newborns	stressvsctl	Arg_Nuclear_3'-tRF	decrease	1	3	0.00840376	0.905701	0.333333	1	1
Newborns	stressvsctl	Asn_Nuclear_3'-tRF	decrease	1	1	0.025	1	1	1	1
Newborns	stressvsctl	Cys_Mitochondrial_3'-tRF	decrease	2	4	0.067586	0.932414	0.5	1	1
Newborns	stressvsctl	Gly_Nuclear_3'-tRF	decrease	6	13	0.192232	0.748655	0.461538	1	1
Newborns	stressvsctl	His_Nuclear_3'-tRF	decrease	1	3	0.00840376	0.905701	0.333333	1	1
Newborns	stressvsctl	Ile_Mitochondrial_i-tRF	decrease	1	1	0.025	1	1	1	1
Newborns	stressvsctl	Leu_Nuclear_3'-tRF	decrease	3	5	0.146633	0.947255	0.6	1	1
Newborns	stressvsctl	Met_Nuclear_3'-tRF	decrease	1	2	0.0125791	0.987421	0.5	1	1
Newborns	stressvsctl	Met_Nuclear_i-tRF	decrease	1	3	0.00840376	0.905701	0.333333	1	1
Newborns	stressvsctl	Phe_Nuclear_3'-tRF	decrease	0	1	0	0.975	0	1	1
Newborns	stressvsctl	Pro_Mitochondrial_i-tRF	decrease	2	3	0.0942993	0.991596	0.666667	1	1
Newborns	stressvsctl	Pro_Nuclear_i-tRF	decrease	1	2	0.0125791	0.987421	0.5	1	1
Newborns	stressvsctl	Thr_Mitochondrial_i-tRF	decrease	2	4	0.067586	0.932414	0.5	1	1
Newborns	stressvsctl	Trp_Nuclear_3'-tRF	decrease	1	1	0.025	1	1	1	1
Newborns	stressvsctl	Val_Nuclear_i-tRF	decrease	1	3	0.00840376	0.905701	0.333333	1	1

## Sheet: Supplementary Table 4
General effects
Cohort	Contrast	Test	Direction of change	Probability of success	p.value	FDR
Mothers	female	Mitochondrial	decrease	0.525253	0.687885	0.728349
Mothers	female	Nuclear	decrease	0.565789	0.301872	0.417977
Mothers	female	3'-tRF	decrease	0.606383	0.0494501	0.111263
Mothers	female	i-tRF	decrease	0.574468	0.381693	0.490749
Mothers	female	3'-half	decrease	0.304348	0.0931396	0.186279
Mothers	female	5'-tRF	decrease	0.333333	0.507812	0.571289
Mothers	male	Mitochondrial	decrease	0.393939	0.0438753	0.111263
Mothers	male	Nuclear	decrease	0.710526	0.000312979	0.00207601
Mothers	male	3'-tRF	decrease	0.43617	0.256442	0.384664
Mothers	male	i-tRF	decrease	0.808511	2.4904e-05	0.000448273
Mothers	male	3'-half	decrease	0.217391	0.010622	0.0382393
Mothers	male	5'-tRF	decrease	0.777778	0.179688	0.294034
Mothers	both	Mitochondrial	decrease	0.454545	0.421523	0.505828
Mothers	both	Nuclear	decrease	0.644737	0.0154403	0.0463208
Mothers	both	3'-tRF	decrease	0.489362	0.917923	0.917923
Mothers	both	i-tRF	decrease	0.765957	0.000346001	0.00207601
Mothers	both	3'-half	decrease	0.130435	0.000488281	0.00219727
Mothers	both	5'-tRF	decrease	0.777778	0.179688	0.294034
Specific tRF families
Cohort	Contrast	tRF family	Direction of change	# decreased tRFs	# total tRFs	CI low	CI high	Probability of success	p.value	FDR
Mothers	male_stressvsmale_ctl	Asp_Nuclear_i-tRF	decrease	13	14	0.661316	0.998193	0.928571	0.00183105	0.0549316
Mothers	stressvsctl	Asp_Nuclear_i-tRF	decrease	13	14	0.661316	0.998193	0.928571	0.00183105	0.0549316
Mothers	female_stressvsfemale_ctl	Asp_Nuclear_i-tRF	decrease	12	14	0.571871	0.982205	0.857143	0.0129395	0.388184
Mothers	stressvsctl	Leu_Mitochondrial_i-tRF	decrease	7	7	0.590384	1	1	0.015625	0.234375
Mothers	female_stressvsfemale_ctl	Asp_Nuclear_3'-tRF	decrease	8	9	0.517503	0.997191	0.888889	0.0390625	0.421875
Mothers	male_stressvsmale_ctl	Asp_Mitochondrial_3'-tRF	decrease	1	9	0.00280914	0.482497	0.111111	0.0390625	0.390625
Mothers	male_stressvsmale_ctl	Asp_Nuclear_3'-tRF	decrease	8	9	0.517503	0.997191	0.888889	0.0390625	0.390625
Mothers	stressvsctl	Asp_Nuclear_3'-tRF	decrease	8	9	0.517503	0.997191	0.888889	0.0390625	0.375
Mothers	stressvsctl	Val_Mitochondrial_3'-tRF	decrease	6	22	0.107289	0.502221	0.272727	0.0524788	0.375
Mothers	female_stressvsfemale_ctl	Gly_Nuclear_5'-tRF	decrease	0	5	0	0.521824	0	0.0625	0.421875
Mothers	female_stressvsfemale_ctl	Val_Mitochondrial_3'-half	decrease	0	5	0	0.521824	0	0.0625	0.421875
Mothers	male_stressvsmale_ctl	Gly_Nuclear_5'-tRF	decrease	5	5	0.478176	1	1	0.0625	0.421875
Mothers	stressvsctl	Val_Mitochondrial_3'-half	decrease	0	5	0	0.521824	0	0.0625	0.375
Mothers	female_stressvsfemale_ctl	Gly_Nuclear_i-tRF	decrease	1	8	0.00315972	0.52651	0.125	0.0703125	0.421875
Mothers	male_stressvsmale_ctl	Gly_Nuclear_i-tRF	decrease	7	8	0.47349	0.99684	0.875	0.0703125	0.421875
Mothers	male_stressvsmale_ctl	Gly_Mitochondrial_i-tRF	decrease	10	13	0.461868	0.949619	0.769231	0.0922852	0.461426
Mothers	male_stressvsmale_ctl	Asp_Mitochondrial_3'-half	decrease	0	4	0	0.602365	0	0.125	0.46875
Mothers	male_stressvsmale_ctl	Trp_Nuclear_3'-tRF	decrease	4	4	0.397635	1	1	0.125	0.46875
Mothers	stressvsctl	Asp_Mitochondrial_3'-half	decrease	0	4	0	0.602365	0	0.125	0.625
Mothers	female_stressvsfemale_ctl	Lys_Nuclear_3'-tRF	decrease	7	9	0.399906	0.971855	0.777778	0.179688	0.75
Mothers	stressvsctl	Asp_Mitochondrial_3'-tRF	decrease	2	9	0.028145	0.600094	0.222222	0.179688	0.727761
Mothers	female_stressvsfemale_ctl	Arg_Mitochondrial_3'-tRF	decrease	5	6	0.358765	0.995789	0.833333	0.21875	0.75
Mothers	female_stressvsfemale_ctl	Asp_Nuclear_3'-half	decrease	0	3	0	0.707598	0	0.25	0.75
Mothers	female_stressvsfemale_ctl	Met_Mitochondrial_3'-tRF	decrease	0	3	0	0.707598	0	0.25	0.75
Mothers	female_stressvsfemale_ctl	Pro_Mitochondrial_3'-tRF	decrease	3	3	0.292402	1	1	0.25	0.75
Mothers	male_stressvsmale_ctl	Ala_Nuclear_3'-tRF	decrease	0	3	0	0.707598	0	0.25	0.75
Mothers	male_stressvsmale_ctl	Asp_Nuclear_3'-half	decrease	0	3	0	0.707598	0	0.25	0.75
Mothers	stressvsctl	Ala_Nuclear_3'-tRF	decrease	0	3	0	0.707598	0	0.25	0.727761
Mothers	stressvsctl	Asp_Nuclear_3'-half	decrease	0	3	0	0.707598	0	0.25	0.727761
Mothers	stressvsctl	Met_Mitochondrial_3'-tRF	decrease	0	3	0	0.707598	0	0.25	0.727761
Mothers	stressvsctl	Gly_Mitochondrial_i-tRF	decrease	9	13	0.385738	0.90908	0.692308	0.266846	0.727761
Mothers	male_stressvsmale_ctl	Val_Mitochondrial_3'-tRF	decrease	8	22	0.171979	0.593423	0.363636	0.286279	0.78076
Mothers	female_stressvsfemale_ctl	Leu_Mitochondrial_i-tRF	decrease	5	7	0.290421	0.963307	0.714286	0.453125	0.826527
Mothers	female_stressvsfemale_ctl	Thr_Mitochondrial_3'-tRF	decrease	5	7	0.290421	0.963307	0.714286	0.453125	0.826527
Mothers	male_stressvsmale_ctl	Thr_Mitochondrial_3'-tRF	decrease	2	7	0.0366926	0.709579	0.285714	0.453125	0.801809
Mothers	female_stressvsfemale_ctl	Arg_Mitochondrial_3'-half	decrease	2	2	0.158114	1	1	0.5	0.826527
Mothers	female_stressvsfemale_ctl	Gln_Nuclear_3'-tRF	decrease	2	2	0.158114	1	1	0.5	0.826527
Mothers	female_stressvsfemale_ctl	Glu_Nuclear_3'-half	decrease	0	2	0	0.841886	0	0.5	0.826527
Mothers	female_stressvsfemale_ctl	Glu_Nuclear_3'-tRF	decrease	2	2	0.158114	1	1	0.5	0.826527
Mothers	female_stressvsfemale_ctl	Val_Nuclear_3'-tRF	decrease	2	2	0.158114	1	1	0.5	0.826527
Mothers	female_stressvsfemale_ctl	Val_Nuclear_i-tRF	decrease	2	2	0.158114	1	1	0.5	0.826527
Mothers	male_stressvsmale_ctl	Arg_Mitochondrial_3'-half	decrease	0	2	0	0.841886	0	0.5	0.801809
Mothers	male_stressvsmale_ctl	Glu_Mitochondrial_3'-tRF	decrease	0	2	0	0.841886	0	0.5	0.801809
Mothers	male_stressvsmale_ctl	Glu_Nuclear_3'-half	decrease	0	2	0	0.841886	0	0.5	0.801809
Mothers	male_stressvsmale_ctl	Glu_Nuclear_3'-tRF	decrease	2	2	0.158114	1	1	0.5	0.801809
Mothers	male_stressvsmale_ctl	Glu_Nuclear_i-tRF	decrease	2	2	0.158114	1	1	0.5	0.801809
Mothers	male_stressvsmale_ctl	Val_Nuclear_3'-tRF	decrease	2	2	0.158114	1	1	0.5	0.801809
Mothers	stressvsctl	Arg_Mitochondrial_3'-half	decrease	0	2	0	0.841886	0	0.5	0.833333
Mothers	stressvsctl	Gln_Nuclear_3'-tRF	decrease	2	2	0.158114	1	1	0.5	0.833333
Mothers	stressvsctl	Glu_Nuclear_3'-half	decrease	0	2	0	0.841886	0	0.5	0.833333
Mothers	stressvsctl	Glu_Nuclear_3'-tRF	decrease	2	2	0.158114	1	1	0.5	0.833333
Mothers	stressvsctl	Glu_Nuclear_i-tRF	decrease	2	2	0.158114	1	1	0.5	0.833333
Mothers	stressvsctl	Leu_Mitochondrial_5'-tRF	decrease	2	2	0.158114	1	1	0.5	0.833333
Mothers	stressvsctl	Val_Nuclear_3'-tRF	decrease	2	2	0.158114	1	1	0.5	0.833333
Mothers	male_stressvsmale_ctl	Lys_Nuclear_3'-tRF	decrease	3	9	0.0748546	0.700705	0.333333	0.507812	0.801809
Mothers	female_stressvsfemale_ctl	Val_Mitochondrial_3'-tRF	decrease	9	22	0.207093	0.636453	0.409091	0.523467	0.826527
Mothers	male_stressvsmale_ctl	Leu_Nuclear_3'-tRF	decrease	3	4	0.19412	0.993691	0.75	0.625	0.9375
Mothers	stressvsctl	Trp_Nuclear_3'-tRF	decrease	3	4	0.19412	0.993691	0.75	0.625	0.986842
Mothers	male_stressvsmale_ctl	Arg_Mitochondrial_3'-tRF	decrease	2	6	0.0432719	0.777222	0.333333	0.6875	0.982143
Mothers	stressvsctl	Gly_Nuclear_i-tRF	decrease	3	8	0.0852334	0.755137	0.375	0.726562	1
Mothers	female_stressvsfemale_ctl	Ala_Nuclear_3'-tRF	decrease	1	3	0.00840376	0.905701	0.333333	1	1
Mothers	female_stressvsfemale_ctl	Asp_Mitochondrial_3'-half	decrease	2	4	0.067586	0.932414	0.5	1	1
Mothers	female_stressvsfemale_ctl	Asp_Mitochondrial_3'-tRF	decrease	4	9	0.136996	0.787991	0.444444	1	1
Mothers	female_stressvsfemale_ctl	Glu_Mitochondrial_3'-tRF	decrease	1	2	0.0125791	0.987421	0.5	1	1
Mothers	female_stressvsfemale_ctl	Glu_Nuclear_i-tRF	decrease	1	2	0.0125791	0.987421	0.5	1	1
Mothers	female_stressvsfemale_ctl	Gly_Mitochondrial_i-tRF	decrease	6	13	0.192232	0.748655	0.461538	1	1
Mothers	female_stressvsfemale_ctl	His_Mitochondrial_3'-half	decrease	2	3	0.0942993	0.991596	0.666667	1	1
Mothers	female_stressvsfemale_ctl	Leu_Mitochondrial_5'-tRF	decrease	1	2	0.0125791	0.987421	0.5	1	1
Mothers	female_stressvsfemale_ctl	Leu_Nuclear_3'-tRF	decrease	2	4	0.067586	0.932414	0.5	1	1
Mothers	female_stressvsfemale_ctl	Ser_Mitochondrial_3'-tRF	decrease	1	2	0.0125791	0.987421	0.5	1	1
Mothers	female_stressvsfemale_ctl	Trp_Nuclear_3'-tRF	decrease	2	4	0.067586	0.932414	0.5	1	1
Mothers	male_stressvsmale_ctl	Gln_Nuclear_3'-tRF	decrease	1	2	0.0125791	0.987421	0.5	1	1
Mothers	male_stressvsmale_ctl	His_Mitochondrial_3'-half	decrease	2	3	0.0942993	0.991596	0.666667	1	1
Mothers	male_stressvsmale_ctl	Leu_Mitochondrial_5'-tRF	decrease	1	2	0.0125791	0.987421	0.5	1	1
Mothers	male_stressvsmale_ctl	Leu_Mitochondrial_i-tRF	decrease	4	7	0.184052	0.901012	0.571429	1	1
Mothers	male_stressvsmale_ctl	Met_Mitochondrial_3'-tRF	decrease	1	3	0.00840376	0.905701	0.333333	1	1
Mothers	male_stressvsmale_ctl	Pro_Mitochondrial_3'-tRF	decrease	1	3	0.00840376	0.905701	0.333333	1	1
Mothers	male_stressvsmale_ctl	Ser_Mitochondrial_3'-tRF	decrease	1	2	0.0125791	0.987421	0.5	1	1
Mothers	male_stressvsmale_ctl	Val_Mitochondrial_3'-half	decrease	2	5	0.052745	0.853367	0.4	1	1
Mothers	male_stressvsmale_ctl	Val_Nuclear_i-tRF	decrease	1	2	0.0125791	0.987421	0.5	1	1
Mothers	stressvsctl	Arg_Mitochondrial_3'-tRF	decrease	3	6	0.118117	0.881883	0.5	1	1
Mothers	stressvsctl	Glu_Mitochondrial_3'-tRF	decrease	1	2	0.0125791	0.987421	0.5	1	1
Mothers	stressvsctl	Gly_Nuclear_5'-tRF	decrease	3	5	0.146633	0.947255	0.6	1	1
Mothers	stressvsctl	His_Mitochondrial_3'-half	decrease	2	3	0.0942993	0.991596	0.666667	1	1
Mothers	stressvsctl	Leu_Nuclear_3'-tRF	decrease	2	4	0.067586	0.932414	0.5	1	1
Mothers	stressvsctl	Lys_Nuclear_3'-tRF	decrease	5	9	0.212009	0.863004	0.555556	1	1
Mothers	stressvsctl	Pro_Mitochondrial_3'-tRF	decrease	2	3	0.0942993	0.991596	0.666667	1	1
Mothers	stressvsctl	Ser_Mitochondrial_3'-tRF	decrease	1	2	0.0125791	0.987421	0.5	1	1
Mothers	stressvsctl	Thr_Mitochondrial_3'-tRF	decrease	4	7	0.184052	0.901012	0.571429	1	1
Mothers	stressvsctl	Val_Nuclear_i-tRF	decrease	1	2	0.0125791	0.987421	0.5	1	1

## Sheet: Supplementary Table 5
tRF	Participant_Characteristics	PearsonR	p.Value	FDR	Cohort	tRF_families	CholinotRFs	Sig in DE
tRF-30-M2OSRNLNKSEK	Iron_supplement	0.644608	2.92254e-05	0.000446369	all	Nuclear_Asp_i-tRF	not cholinergic	NS
tRF-24-8OYDVNZD0U	Maternal_BMI	0.832947	3.3143e-05	0.00113986	female	Mitochondrial_Gly_i-tRF	not cholinergic	NS
tRF-33-7ONRDXEPZY0DDE	Maternal_Weight_kg	0.828169	4.03502e-05	0.00134811	female	Mitochondrial_Gly_i-tRF	not cholinergic	NS
tRF-18-43ZU2F05	Maternal_BMI	0.827361	4.16916e-05	0.00138082	female	Mitochondrial_Gly_i-tRF	not cholinergic	NS
tRF-30-M2OSRNLNKSEK	Iron_supplement	0.803153	5.9857e-05	0.00147748	male	Nuclear_Asp_i-tRF	not cholinergic	NS
tRF-32-YDY6IO43ZU2FQ	Maternal_BMI	0.817483	6.13815e-05	0.00186772	female	Mitochondrial_Gly_i-tRF	not cholinergic	NS
tRF-27-8OYDVNZDBQ5	Maternal_Weight_kg	0.81544	6.63055e-05	0.00197008	female	Mitochondrial_Gly_i-tRF	not cholinergic	NS
tRF-32-UI8OYDVNZDBQ5	Maternal_Weight_kg	0.807892	8.74845e-05	0.00243189	female	Mitochondrial_Gly_i-tRF	not cholinergic	NS
tRF-21-R008R959D	Weight_before_Pregnancy_kg	0.80558	9.5011e-05	0.00259567	female	Nuclear_Asp_i-tRF	not cholinergic	NS
tRF-22-YDVNZDBQ5	Maternal_Weight_kg	0.799473	0.000117556	0.00308277	female	Mitochondrial_Gly_i-tRF	not cholinergic	NS
tRF-35-3NBZKEUI1ZXF0N	Maternal_BMI	0.796395	0.000130527	0.00334831	female	Mitochondrial_Gly_i-tRF	not cholinergic	NS
tRF-32-YDY6IO43ZU2FQ	Maternal_Weight_kg	0.795313	0.000135359	0.00343163	female	Mitochondrial_Gly_i-tRF	not cholinergic	NS
tRF-17-43ZU2FQ	Maternal_BMI	0.792054	0.00015084	0.00373895	female	Mitochondrial_Gly_i-tRF	not cholinergic	NS
tRF-26-BZKEUI1ZXFB	Maternal_BMI	0.790106	0.000160783	0.00393099	female	Mitochondrial_Gly_i-tRF	not cholinergic	NS
tRF-24-R3WE8RO8IS	Weight_before_Pregnancy_kg	0.785158	0.000188535	0.00448698	female	Nuclear_Asp_i-tRF	not cholinergic	NS
tRF-27-8OYDVNZDBQ5	Maternal_BMI	0.784831	0.000190506	0.00452945	female	Mitochondrial_Gly_i-tRF	not cholinergic	NS
tRF-26-8OYDVNZDBQE	Maternal_Weight_kg	0.784132	0.000194766	0.00461225	female	Mitochondrial_Gly_i-tRF	not cholinergic	NS
tRF-26-8OYDVNZDBQE	Maternal_BMI	0.783787	0.000196899	0.00463521	female	Mitochondrial_Gly_i-tRF	not cholinergic	NS
tRF-29-BZKEUI1ZXFEI	Maternal_Weight_kg	0.782504	0.000205009	0.00478775	female	Mitochondrial_Gly_i-tRF	not cholinergic	NS
tRF-22-YDVNZDBQ5	Maternal_BMI	0.781693	0.000210275	0.00488955	female	Mitochondrial_Gly_i-tRF	not cholinergic	NS
tRF-22-R008R959J	Weight_before_Pregnancy_kg	0.780713	0.000216789	0.00501169	female	Nuclear_Asp_i-tRF	not cholinergic	NS
tRF-37-0WUI8OYDVNZDBQ5	Maternal_Weight_kg	0.774662	0.00026087	0.00579961	female	Mitochondrial_Gly_i-tRF	not cholinergic	NS
tRF-24-8OYDVNZD0U	Maternal_Weight_kg	0.773261	0.000272077	0.00598416	female	Mitochondrial_Gly_i-tRF	not cholinergic	NS
tRF-26-BZKEUI1ZXFB	Maternal_Weight_kg	0.771289	0.000288536	0.00624939	female	Mitochondrial_Gly_i-tRF	not cholinergic	NS
tRF-17-VNZDBQ5	Maternal_Weight_kg	0.77064	0.000294129	0.00634385	female	Mitochondrial_Gly_i-tRF	CholinotRF	NS
tRF-32-UI8OYDVNZDBQ5	Maternal_BMI	0.769674	0.000302624	0.00647282	female	Mitochondrial_Gly_i-tRF	not cholinergic	NS
tRF-23-7SIRMM12V	Gestational_age_at_birth.1	-0.54879	0.000640972	0.00647727	all	Nuclear_Glu_3'-tRF	not cholinergic	NS
tRF-20-BX7ZOOJ9	Maternal_Weight_kg	0.768886	0.000309698	0.00657292	female	Mitochondrial_Gly_i-tRF	not cholinergic	NS
tRF-24-2NBX7ZOO1E	Maternal_Weight_kg	0.766648	0.000330564	0.00689148	female	Mitochondrial_Gly_i-tRF	CholinotRF	NS
tRF-26-KEUI1ZXF0ND	Maternal_BMI	0.766498	0.000332004	0.00691449	female	Mitochondrial_Gly_i-tRF	not cholinergic	NS
tRF-31-UI8OYDVNZDBQE	Maternal_Weight_kg	0.761563	0.000382361	0.0077251	female	Mitochondrial_Gly_i-tRF	not cholinergic	NS
tRF-29-NRDXEPZY0DF5	Maternal_Weight_kg	0.758511	0.000416577	0.00828618	female	Mitochondrial_Gly_i-tRF	not cholinergic	NS
tRF-25-8OYDVNZDBQ	Maternal_BMI	0.75784	0.000424443	0.00838592	female	Mitochondrial_Gly_i-tRF	not cholinergic	NS
tRF-34-MXE92NBX7ZOO1E	Maternal_Weight_kg	0.757528	0.000428132	0.00844261	female	Mitochondrial_Gly_i-tRF	not cholinergic	NS
tRF-25-2NBX7ZOOJ9	Maternal_Weight_kg	0.756602	0.00043925	0.00859475	female	Mitochondrial_Gly_i-tRF	CholinotRF	NS
tRF-33-7ONRDXEPZY0DDE	Maternal_BMI	0.754881	0.000460558	0.00893236	female	Mitochondrial_Gly_i-tRF	not cholinergic	NS
tRF-35-3NBZKEUI1ZXF0N	Maternal_Weight_kg	0.754742	0.000462324	0.00895951	female	Mitochondrial_Gly_i-tRF	not cholinergic	NS
tRF-35-0WUI8OYDVNZDBQ	Maternal_BMI	0.754424	0.000466359	0.00901515	female	Mitochondrial_Gly_i-tRF	not cholinergic	NS
tRF-30-E92NBX7ZOOJ9	Maternal_Weight_kg	0.750607	0.000517234	0.00976037	female	Mitochondrial_Gly_i-tRF	not cholinergic	NS
tRF-28-BZKEUI1ZXFU	Maternal_Weight_kg	0.745774	0.000588174	0.0108069	female	Mitochondrial_Gly_i-tRF	not cholinergic	NS
tRF-27-5BKD09Z51UJ	SCORE_PSS	-0.525694	0.00118228	0.0109333	all	Mitochondrial_Lys_3'-tRF	not cholinergic	Sig in both
tRF-30-BZKEUI1ZXF0N	Maternal_Weight_kg	0.744131	0.000614057	0.0111679	female	Mitochondrial_Gly_i-tRF	not cholinergic	NS
tRF-24-KEUI1ZXFEI	Maternal_BMI	0.743845	0.000618664	0.0112318	female	Mitochondrial_Gly_i-tRF	not cholinergic	NS
tRF-25-KEUI1ZXF0N	Maternal_BMI	0.742731	0.00063686	0.0115064	female	Mitochondrial_Gly_i-tRF	not cholinergic	NS
tRF-37-0WUI8OYDVNZDBQ5	Maternal_BMI	0.742632	0.000638503	0.011531	female	Mitochondrial_Gly_i-tRF	not cholinergic	NS
tRF-21-S3RQJVDEE	CORTISOL_pg_mg	0.757867	0.000670535	0.0119839	female	Nuclear_Gly_i-tRF	not cholinergic	NS
tRF-22-YUY9H33PJ	CORTISOL_pg_mg	0.756755	0.000690168	0.0122756	female	Mitochondrial_Gln_3'-tRF	not cholinergic	NS
tRF-31-UI8OYDVNZDBQE	Maternal_BMI	0.738387	0.000712114	0.0125683	female	Mitochondrial_Gly_i-tRF	not cholinergic	NS
tRF-23-7SIRMM12V	Child_weight_grams	-0.737841	0.000722058	0.012722	female	Nuclear_Glu_3'-tRF	not cholinergic	NS
tRF-23-7SIRMM12V	Gestational_age_at_birth.1	-0.737351	0.0007311	0.0128428	female	Nuclear_Glu_3'-tRF	not cholinergic	NS
tRF-26-Y6IO43ZU2FE	Maternal_BMI	0.736995	0.000737723	0.0129316	female	Mitochondrial_Gly_i-tRF	not cholinergic	NS
tRF-25-2NBX7ZOOJ9	Maternal_BMI	0.736825	0.000740909	0.0129709	female	Mitochondrial_Gly_i-tRF	CholinotRF	NS
tRF-29-64R9598LS7EV	Score.PDQ	-0.517033	0.00147117	0.0131302	all	Mitochondrial_Gln_3'-tRF	not cholinergic	NS
tRF-31-BZKEUI1ZXF0ND	Maternal_Weight_kg	0.735856	0.000759237	0.0132075	female	Mitochondrial_Gly_i-tRF	not cholinergic	NS
tRF-18-43ZU2F05	Maternal_Weight_kg	0.735502	0.00076604	0.0132985	female	Mitochondrial_Gly_i-tRF	not cholinergic	NS
tRF-17-VNZDBQ5	Maternal_BMI	0.73409	0.000793652	0.0136619	female	Mitochondrial_Gly_i-tRF	CholinotRF	NS
tRF-29-64R9598LS7EV	SCORE_PSS	-0.513877	0.00159091	0.0140286	all	Mitochondrial_Gln_3'-tRF	not cholinergic	NS
tRF-29-NRDXEPZY0DF5	Maternal_BMI	0.732119	0.000833555	0.0141609	female	Mitochondrial_Gly_i-tRF	not cholinergic	NS
tRF-36-0WUI8OYDVNZDBQE	Maternal_BMI	0.73179	0.000840371	0.0142283	female	Mitochondrial_Gly_i-tRF	not cholinergic	NS
tRF-28-5DMKYUYRLHDY	Iron_supplement	0.513133	0.00162036	0.0142341	all	Nuclear_Asp_i-tRF	not cholinergic	NS
tRF-21-R008R959D	Maternal_BMI_before_Pregnancy	0.731025	0.000856403	0.0144462	female	Nuclear_Asp_i-tRF	not cholinergic	NS
tRF-24-2NBX7ZOO1E	Maternal_BMI	0.729196	0.000895785	0.0149695	female	Mitochondrial_Gly_i-tRF	CholinotRF	NS
tRF-23-7SI7JP8XDV	CORTISOL_pg_mg	0.745455	0.000917697	0.0152123	female	Mitochondrial_Gln_3'-tRF	not cholinergic	NS
tRF-30-1293WEW6VM4J	CORTISOL_pg_mg	0.745357	0.000919929	0.015237	female	Mitochondrial_Gln_3'-tRF	not cholinergic	NS
tRF-25-RNLN4Q1RV1	SCORE_PSS	-0.509085	0.00178905	0.0154587	all	Mitochondrial_Gln_3'-tRF	not cholinergic	NS
tRF-28-Y6IO43ZU2F05	Maternal_Weight_kg	0.726629	0.000953547	0.0156928	female	Mitochondrial_Gly_i-tRF	not cholinergic	NS
tRF-36-0WUI8OYDVNZDBQE	Maternal_Weight_kg	0.726513	0.000956239	0.0157102	female	Mitochondrial_Gly_i-tRF	not cholinergic	NS
tRF-26-OSRNLNKSEK0	Percentiles	0.724907	0.000994012	0.016197	female	Nuclear_Asp_i-tRF	not cholinergic	NS
tRF-25-RNLN4Q1RV1	Score.PDQ	-0.50657	0.00190145	0.0162315	all	Mitochondrial_Gln_3'-tRF	not cholinergic	NS
tRF-21-9P8WQ0D5D	Fetal_AChE	-0.724708	0.000998765	0.0162359	female	Nuclear_Glu_3'-tRF	not cholinergic	NS
tRF-24-RI2Q2RJOE1	Weight_before_Pregnancy_kg	0.505986	0.00192841	0.0164347	all	Mitochondrial_Phe_3'-tRF	CholinotRF	NS
tRF-25-8OYDVNZDBQ	Maternal_Weight_kg	0.723387	0.00103087	0.0166331	female	Mitochondrial_Gly_i-tRF	not cholinergic	NS
tRF-28-Y6IO43ZU2F05	Maternal_BMI	0.722567	0.00105124	0.0168691	female	Mitochondrial_Gly_i-tRF	not cholinergic	NS
tRF-27-NRDXEPZY0DI	Maternal_BMI	0.722541	0.0010519	0.0168732	female	Mitochondrial_Gly_i-tRF	CholinotRF	NS
tRF-21-9P8WQ0D5D	Fetal_AChE	-0.516023	0.00211277	0.0177159	all	Nuclear_Glu_3'-tRF	not cholinergic	NS
tRF-24-RI2Q2RJOE1	Maternal_BMI_before_Pregnancy	0.502099	0.00211659	0.0177338	all	Mitochondrial_Phe_3'-tRF	CholinotRF	NS
tRF-26-BZKEUI1ZXFB	Maternal_Weight_kg	0.501825	0.00213045	0.017821	all	Mitochondrial_Gly_i-tRF	not cholinergic	NS
tRF-31-QKF1R3WE8RO80	Iron_supplement	0.500272	0.00221045	0.0183559	all	Nuclear_Asp_i-tRF	not cholinergic	NS
tRF-20-BX7ZOOJ9	Age_at_study_entry	-0.498264	0.00231778	0.0191124	all	Mitochondrial_Gly_i-tRF	not cholinergic	NS
tRF-29-64R9598LS7EV	SCORE_PSS	-0.711863	0.0013489	0.020526	female	Mitochondrial_Gln_3'-tRF	not cholinergic	NS
tRF-20-BQ8BB2S1	Iron_supplement	0.686992	0.00163494	0.0209205	male	Mitochondrial_Gly_3'-tRF	CholinotRF	NS
tRF-29-R008R959KU1Y	Iron_supplement	0.492173	0.00267163	0.0215007	all	Nuclear_Asp_i-tRF	not cholinergic	NS
tRF-27-5BKD09Z51UJ	Maternal_BMI	0.708584	0.00145284	0.0217619	female	Mitochondrial_Lys_3'-tRF	not cholinergic	Sig in both
tRF-26-BZKEUI1ZXFB	Maternal_Total_ChE	0.497324	0.00276774	0.0221272	all	Mitochondrial_Gly_i-tRF	not cholinergic	NS
tRF-17-078SUXJ	Iron_supplement	0.683033	0.00178255	0.0224334	male	Mitochondrial_Met_3'-tRF	CholinotRF	NS
tRF-17-S7PVRSJ	Head_circumference_cm	-0.70507	0.00157146	0.0231328	female	Nuclear_Arg_3'-tRF	CholinotRF	NS
tRF-29-BZKEUI1ZXFEI	Maternal_BMI	0.703811	0.00161586	0.0237038	female	Mitochondrial_Gly_i-tRF	not cholinergic	NS
tRF-24-R3WE8RO8IS	Maternal_BMI_before_Pregnancy	0.702526	0.00166221	0.0242384	female	Nuclear_Asp_i-tRF	not cholinergic	NS
tRF-30-UI8OYDVNZDBQ	Maternal_Weight_kg	0.702507	0.0016629	0.0242384	female	Mitochondrial_Gly_i-tRF	not cholinergic	NS
tRF-23-DXEPZY0DDE	Maternal_BMI	0.699943	0.00175872	0.0253925	female	Mitochondrial_Gly_i-tRF	not cholinergic	NS
tRF-18-OSRNLNDJ	Head_circumference_cm	-0.699919	0.00175962	0.0253966	female	Nuclear_Asp_i-tRF	not cholinergic	NS
tRF-18-ERM492V	Head_circumference_cm	-0.698886	0.00179952	0.0258546	female	Nuclear_Glu_3'-tRF	not cholinergic	NS
tRF-31-M2OSRNLNKSEK0	Iron_supplement	0.674545	0.00213642	0.0259053	male	Nuclear_Asp_i-tRF	not cholinergic	NS
tRF-31-R0PSR9593J24D	Percentiles	-0.698313	0.00182194	0.0261311	female	Nuclear_Gly_i-tRF	not cholinergic	NS
tRF-30-R008R959KUMK	Iron_supplement	0.480955	0.00344779	0.0264399	all	Nuclear_Asp_i-tRF	not cholinergic	NS
tRF-19-O933IK0V	Gestational_age_at_birth.1	-0.697673	0.00184726	0.0264483	female	Nuclear_Glu_3'-tRF	not cholinergic	NS
tRF-23-IO43ZU2F05	Maternal_BMI	0.69607	0.00191197	0.0271108	female	Mitochondrial_Gly_i-tRF	not cholinergic	NS
tRF-30-E92NBX7ZOOJ9	Maternal_BMI	0.695216	0.00194722	0.027516	female	Mitochondrial_Gly_i-tRF	not cholinergic	NS
tRF-18-I7JP8XDV	Fetal_AChE	-0.69514	0.00195038	0.0275511	female	Mitochondrial_Gln_3'-tRF	not cholinergic	NS
tRF-26-M3WD8S746DD	Maternal_BMI_before_Pregnancy	0.693567	0.00201673	0.0282366	female	Nuclear_Glu_3'-tRF	not cholinergic	NS
tRF-28-BZKEUI1ZXFU	Maternal_BMI	0.693134	0.00203532	0.0284196	female	Mitochondrial_Gly_i-tRF	not cholinergic	NS
tRF-26-NRDXEPZY0DB	Maternal_BMI	0.69308	0.00203763	0.0284326	female	Mitochondrial_Gly_i-tRF	CholinotRF	NS
tRF-19-598LS7EV	Score.PDQ	-0.476814	0.00378015	0.028537	all	Mitochondrial_Gln_3'-tRF	not cholinergic	Sig in females
tRF-22-BZBZOS4Y1	Maternal_Total_ChE	0.691332	0.00211421	0.0292999	female	Mitochondrial_Val_3'-tRF	not cholinergic	NS
tRF-23-MKYUYRLHDY	Fetal_BChE	0.719299	0.00250628	0.0293952	male	Nuclear_Asp_i-tRF	not cholinergic	NS
tRF-25-RNLNK88KO1	Child_weight_grams	-0.689721	0.00218683	0.0300703	female	Nuclear_Glu_3'-tRF	not cholinergic	NS
tRF-31-M2OSRNLNKSEK0	Iron_supplement	0.473347	0.00407939	0.0303181	all	Nuclear_Asp_i-tRF	not cholinergic	NS
tRF-32-QKF1R3WE8RO84	Iron_supplement	0.472951	0.0041148	0.030524	all	Nuclear_Asp_i-tRF	not cholinergic	NS
tRF-17-078SUXJ	CORTISOL_pg_mg	0.704746	0.00229956	0.031179	female	Mitochondrial_Met_3'-tRF	CholinotRF	NS
tRF-27-F4BDNZ8O6FJ	CORTISOL_pg_mg	0.491144	0.00431152	0.0316888	all	Mitochondrial_Thr_3'-tRF	not cholinergic	NS
tRF-24-DXEPZY0DF5	Maternal_Weight_kg	0.685363	0.00239355	0.032136	female	Mitochondrial_Gly_i-tRF	not cholinergic	NS
tRF-18-DRVQHZV	Head_circumference_cm	-0.66122	0.00280756	0.0321591	male	Mitochondrial_Asp_3'-tRF	not cholinergic	NS
tRF-34-MXE92NBX7ZOO1E	Maternal_BMI	0.685089	0.00240706	0.0323069	female	Mitochondrial_Gly_i-tRF	not cholinergic	NS
tRF-23-DXEPZY0DDE	Maternal_Weight_kg	0.684452	0.00243873	0.0325938	female	Mitochondrial_Gly_i-tRF	not cholinergic	NS
tRF-31-R0PSR9593J24D	Percentiles	-0.46862	0.00452023	0.0329044	all	Nuclear_Gly_i-tRF	not cholinergic	NS
tRF-25-LSN3S3RQJV	number_of_pregnancies	-0.682888	0.00251791	0.033392	female	Nuclear_Gly_i-tRF	not cholinergic	NS
tRF-18-LNKSEKDS	Fetal_AChE	0.692449	0.00294975	0.0334641	male	Nuclear_Asp_i-tRF	not cholinergic	NS
tRF-25-Y6IO43ZU2F	Maternal_BMI	0.682104	0.00255837	0.033723	female	Mitochondrial_Gly_i-tRF	not cholinergic	NS
tRF-22-7OFIZ9WUJ	number_of_pregnancies	-0.681398	0.00259525	0.0340233	female	Mitochondrial_Pro_3'-tRF	CholinotRF	NS
tRF-25-RI2Q2RJO01	Weight_before_Pregnancy_kg	0.466	0.00478187	0.0344578	all	Mitochondrial_Phe_3'-tRF	CholinotRF	NS
tRF-28-NRDXEPZY0DDE	Maternal_BMI	0.678869	0.00273102	0.0354087	female	Mitochondrial_Gly_i-tRF	CholinotRF	NS
tRF-28-UEVUUMHNU6V	Maternal_BMI	0.678766	0.00273666	0.0354484	female	Mitochondrial_Arg_3'-tRF	CholinotRF	NS
tRF-22-DXEPZY0DI	Maternal_BMI	0.678698	0.00274039	0.0354854	female	Mitochondrial_Gly_i-tRF	not cholinergic	NS
tRF-22-7OFIZ9WUJ	Maternal_Total_ChE	0.678082	0.00277444	0.0358251	female	Mitochondrial_Pro_3'-tRF	CholinotRF	NS
tRF-19-UIX1Q7HV	SCORE_PSS	-0.46319	0.00507693	0.0361467	all	Mitochondrial_Val_3'-tRF	not cholinergic	NS
tRF-25-KEUI1ZXF0N	Maternal_Weight_kg	0.67716	0.00282598	0.0363652	female	Mitochondrial_Gly_i-tRF	not cholinergic	NS
tRF-22-7OFIZ9WUJ	Apgar_5	-0.676874	0.00284213	0.036516	female	Mitochondrial_Pro_3'-tRF	CholinotRF	NS
tRF-24-DXEPZY0DF5	Maternal_BMI	0.676483	0.00286437	0.0367443	female	Mitochondrial_Gly_i-tRF	not cholinergic	NS
tRF-31-QKF1R3WE8RO80	Iron_supplement	0.652322	0.00334548	0.0368634	male	Nuclear_Asp_i-tRF	not cholinergic	NS
tRF-23-7SI7JP8XDV	CORTISOL_pg_mg	0.482128	0.00520096	0.0368923	all	Mitochondrial_Gln_3'-tRF	not cholinergic	NS
tRF-27-VPQOH7HLWXJ	SCORE_PSS	-0.46093	0.00532541	0.0376038	all	Mitochondrial_Asp_3'-tRF	not cholinergic	NS
tRF-26-M3WD8S746DD	Weight_before_Pregnancy_kg	0.674286	0.00299176	0.0377888	female	Nuclear_Glu_3'-tRF	not cholinergic	NS
tRF-28-5DMKYUYRLHDY	Score.PDQ	0.673272	0.00305214	0.0383176	female	Nuclear_Asp_i-tRF	not cholinergic	NS
tRF-28-5DMKYUYRLHDY	Iron_supplement	0.673066	0.00306451	0.0384377	female	Nuclear_Asp_i-tRF	not cholinergic	NS
tRF-24-08R959KU1Y	Percentiles	0.672926	0.00307296	0.0385203	female	Nuclear_Asp_i-tRF	not cholinergic	NS
tRF-29-623K7SIR3DIY	Iron_supplement	0.457697	0.00569916	0.0397186	all	Nuclear_Asp_i-tRF	not cholinergic	NS
tRF-21-UI1ZXF0ND	Maternal_Weight_kg	0.670661	0.0032121	0.03984	female	Mitochondrial_Gly_i-tRF	not cholinergic	NS
tRF-23-MKYUYRLHDY	Score.PDQ	0.456948	0.00578878	0.0402139	all	Nuclear_Asp_i-tRF	not cholinergic	NS
tRF-20-S334L2H1	SCORE_PSS	-0.669361	0.00329424	0.0406141	female	Nuclear_Glu_3'-tRF	not cholinergic	NS
tRF-32-7ONRDXEPZY0DI	Maternal_Weight_kg	0.669196	0.0033048	0.0406846	female	Mitochondrial_Gly_i-tRF	not cholinergic	NS
tRF-20-94V4SMIF	APGAR5_klgl7	0.643075	0.0039912	0.0424907	male	Nuclear_Gly_i-tRF	not cholinergic	NS
tRF-23-2NBX7ZOODI	Maternal_BMI	0.66624	0.00349844	0.0425208	female	Mitochondrial_Gly_i-tRF	CholinotRF	NS
tRF-22-R008R959J	Maternal_Weight_kg	0.665639	0.00353894	0.0429623	female	Nuclear_Asp_i-tRF	not cholinergic	NS
tRF-23-MKYUYRLHDY	SCORE_PSS	0.45241	0.00635885	0.0434557	all	Nuclear_Asp_i-tRF	not cholinergic	NS
tRF-16-8WQ0D5D	Maternal_BChE	-0.639669	0.00425332	0.0445898	male	Nuclear_Glu_3'-tRF	not cholinergic	NS
tRF-29-62XB0ZZRD2FV	Maternal_BMI_before_Pregnancy	0.450722	0.00658276	0.0446599	all	Mitochondrial_Thr_3'-tRF	not cholinergic	NS
tRF-25-VJUE3QHMY1	SCORE_PSS	-0.450462	0.00661783	0.0448239	all	Mitochondrial_Asp_3'-tRF	not cholinergic	Sig in both
tRF-16-W6VM4JD	Iron_supplement	0.639038	0.00430335	0.0449313	male	Mitochondrial_Gln_3'-tRF	not cholinergic	NS
tRF-20-BX7ZOOJ9	Age_at_study_entry	-0.662119	0.00378374	0.0452275	female	Mitochondrial_Gly_i-tRF	not cholinergic	NS
tRF-23-MKYUYRLHDY	Iron_supplement	0.448734	0.00685527	0.046016	all	Nuclear_Asp_i-tRF	not cholinergic	NS
tRF-30-6RRNLNK88KO1	Child_weight_grams	-0.660581	0.00389497	0.0462216	female	Nuclear_Glu_3'-tRF	not cholinergic	NS
tRF-26-Y6IO43ZU2FE	Maternal_Weight_kg	0.660522	0.00389929	0.0462596	female	Mitochondrial_Gly_i-tRF	not cholinergic	NS
tRF-17-43ZU2FQ	Maternal_Weight_kg	0.660053	0.00393376	0.0465478	female	Mitochondrial_Gly_i-tRF	not cholinergic	NS
tRF-20-UE3QHMY1	SCORE_PSS	-0.447878	0.00697539	0.0466777	all	Mitochondrial_Asp_3'-tRF	not cholinergic	NS
tRF-18-IRMM12V	Apgar_1	-0.447638	0.00700953	0.0468453	all	Nuclear_Glu_3'-tRF	not cholinergic	NS
tRF-32-0WUI8OYDVNZDF	Maternal_BMI	0.659614	0.00396623	0.0468745	female	Mitochondrial_Gly_i-tRF	not cholinergic	NS
tRF-27-5DMKYUYRLH4	Gestational_age_at_birth.1	-0.635487	0.00459415	0.0472016	male	Nuclear_Asp_i-tRF	not cholinergic	NS
tRF-20-S334L2H1	SCORE_PSS	-0.44703	0.00709631	0.0473638	all	Nuclear_Glu_3'-tRF	not cholinergic	NS
tRF-29-62XB0ZZRD2FV	Weight_before_Pregnancy_kg	0.446603	0.00715794	0.0476978	all	Mitochondrial_Thr_3'-tRF	not cholinergic	NS
tRF-20-R3WE8RO8	ChE_M_F_ratio_BChE	0.674542	0.00415431	0.0486129	female	Nuclear_Asp_i-tRF	not cholinergic	NS
tRF-17-SSXUOLJ	CORTISOL_pg_mg	0.674326	0.00417095	0.0487522	female	Nuclear_Glu_3'-tRF	not cholinergic	NS
tRF-22-R3WE8RO84	Percentiles	0.656412	0.00420981	0.0490256	female	Nuclear_Asp_i-tRF	not cholinergic	NS
tRF-21-B1ZZK0O5D	Maternal_BMI_before_Pregnancy	0.65609	0.00423496	0.0492627	female	Mitochondrial_Thr_3'-tRF	not cholinergic	NS
tRF-18-DRVQHZV	CORTISOL_pg_mg	0.673234	0.0042558	0.0494633	female	Mitochondrial_Asp_3'-tRF	not cholinergic	NS
tRF-21-B1ZZK0O5D	Maternal_BMI	0.655267	0.0042998	0.049806	female	Mitochondrial_Thr_3'-tRF	not cholinergic	NS
tRF-30-BZKEUI1ZXF0N	Maternal_BMI	0.655047	0.00431726	0.049966	female	Mitochondrial_Gly_i-tRF	not cholinergic	NS
tRF-18-IRMM12V	APGAR5_klgl7	0.443543	0.00761252	0.0499909	all	Nuclear_Glu_3'-tRF	not cholinergic	NS
tRF-27-08R959KUMKH	Head_circumference_cm	-0.631199	0.00496642	0.0502493	male	Nuclear_Asp_i-tRF	not cholinergic	NS
tRF-19-598LS7EV	SCORE_PSS	-0.442878	0.00771438	0.0504587	all	Mitochondrial_Gln_3'-tRF	not cholinergic	Sig in females
tRF-25-RNLNK88KO1	Gestational_age_at_birth.1	-0.653894	0.00440969	0.0507222	female	Nuclear_Glu_3'-tRF	not cholinergic	NS
tRF-29-SWRYVMMV5B2V	SCORE_PSS	-0.653834	0.00441453	0.0507637	female	Nuclear_Glu_3'-tRF	not cholinergic	NS
tRF-30-UI8OYDVNZDBQ	Maternal_BMI	0.652901	0.00449062	0.0514394	female	Mitochondrial_Gly_i-tRF	not cholinergic	NS
tRF-32-7ONRDXEPZY0DI	Age_at_study_entry	-0.441167	0.00798227	0.0518649	all	Mitochondrial_Gly_i-tRF	not cholinergic	NS
tRF-24-RYVMMV5B2V	Fetal_BChE	-0.460267	0.00803271	0.0521433	all	Nuclear_Glu_3'-tRF	not cholinergic	NS
tRF-26-KEUI1ZXF0ND	Maternal_Weight_kg	0.651603	0.0045982	0.0523531	female	Mitochondrial_Gly_i-tRF	not cholinergic	NS
tRF-17-LNKSEKL	Fetal_BChE	0.678764	0.00539831	0.053399	male	Nuclear_Asp_i-tRF	not cholinergic	NS
tRF-23-8OYDVNZDR	Maternal_BMI	0.649849	0.00474685	0.0536858	female	Mitochondrial_Gly_i-tRF	not cholinergic	NS
tRF-32-QKF1R3WE8RO84	Iron_supplement	0.625719	0.00547766	0.0540541	male	Nuclear_Asp_i-tRF	not cholinergic	NS
tRF-33-7ONRDXEPZY0DDE	Weight_before_Pregnancy_kg	0.648815	0.00483631	0.0544706	female	Mitochondrial_Gly_i-tRF	not cholinergic	NS
tRF-19-O9337K0V	Head_circumference_cm	-0.647566	0.00494618	0.0553474	female	Nuclear_Glu_3'-tRF	not cholinergic	NS
tRF-29-62XB0ZZRD2FV	Maternal_BMI	0.436335	0.00878177	0.0559475	all	Mitochondrial_Thr_3'-tRF	not cholinergic	NS
tRF-20-BX7ZOOJ9	Maternal_BMI	0.64622	0.00506685	0.0563593	female	Mitochondrial_Gly_i-tRF	not cholinergic	NS
tRF-21-2FYOB015D	Apgar_1	-0.646223	0.00506655	0.0563593	female	Mitochondrial_Gly_3'-tRF	CholinotRF	NS
tRF-25-8DYDZDL9X1	SCORE_PSS	-0.435052	0.00900521	0.0570214	all	Mitochondrial_Val_3'-tRF	not cholinergic	NS
tRF-35-MXE92NBX7ZOOJ9	Maternal_Weight_kg	0.645073	0.00517149	0.0572464	female	Mitochondrial_Gly_i-tRF	not cholinergic	NS
tRF-17-BZOS4Y1	CORTISOL_pg_mg	0.662061	0.0052064	0.0574629	female	Mitochondrial_Val_3'-tRF	not cholinergic	NS
tRF-33-I8W47W1R7HFEV	CORTISOL_pg_mg	0.661826	0.00522808	0.0576628	female	Nuclear_Glu_3'-tRF	not cholinergic	NS
tRF-31-UI8OYDVNZDBQE	Weight_before_Pregnancy_kg	0.644245	0.00524819	0.0578622	female	Mitochondrial_Gly_i-tRF	not cholinergic	NS
tRF-25-RI2Q2RJO01	Maternal_BMI_before_Pregnancy	0.433855	0.00921794	0.0580972	all	Mitochondrial_Phe_3'-tRF	CholinotRF	NS
tRF-29-623K7SIR3DIY	Percentiles	0.64383	0.00528689	0.058137	female	Nuclear_Asp_i-tRF	not cholinergic	NS
tRF-25-5UB1ZZK0O5	Maternal_Weight_kg	0.433756	0.00923572	0.0581705	all	Mitochondrial_Thr_3'-tRF	CholinotRF	NS
tRF-28-E92NBX7ZOODI	Maternal_Weight_kg	0.64365	0.00530386	0.0582502	female	Mitochondrial_Gly_i-tRF	not cholinergic	NS
tRF-27-5DMKYUYRLH4	Head_circumference_cm	-0.433354	0.00930817	0.0584962	all	Nuclear_Asp_i-tRF	not cholinergic	NS
tRF-29-5Z2IUIX1Q7HV	Maternal_BMI	0.642697	0.00539393	0.0590663	female	Mitochondrial_Val_3'-tRF	not cholinergic	NS
tRF-20-BQ8BB2S1	Apgar_1	-0.642352	0.00542685	0.0593394	female	Mitochondrial_Gly_3'-tRF	CholinotRF	NS
tRF-27-F4BDNZ8O6FJ	Maternal_BMI	0.641956	0.00546485	0.0596283	female	Mitochondrial_Thr_3'-tRF	not cholinergic	NS
tRF-19-EPZY0DF5	Maternal_Weight_kg	0.641813	0.0054786	0.059715	female	Mitochondrial_Gly_i-tRF	not cholinergic	NS
tRF-19-UIX1Q7HV	CORTISOL_pg_mg	0.658997	0.00549473	0.0598275	female	Mitochondrial_Val_3'-tRF	not cholinergic	NS
tRF-24-RNLN4Q1R29	Score.PDQ	-0.430452	0.00984625	0.0612049	all	Mitochondrial_Gln_3'-tRF	not cholinergic	NS
tRF-23-OB3ZY61DV	CORTISOL_pg_mg	0.656983	0.0056911	0.0614619	female	Mitochondrial_Thr_3'-tRF	not cholinergic	NS
tRF-29-623K7SIR3DIY	Iron_supplement	0.639431	0.00571218	0.0616088	female	Nuclear_Asp_i-tRF	not cholinergic	NS
tRF-18-IRMM12V	Maternal_BMI_before_Pregnancy	0.639229	0.00573231	0.0617612	female	Nuclear_Glu_3'-tRF	not cholinergic	NS
tRF-24-O1B54ZUPJR	Apgar_1	0.639166	0.00573864	0.0617939	female	Mitochondrial_Lys_3'-tRF	CholinotRF	NS
tRF-24-RI2Q2RJOE1	Maternal_Weight_kg	0.42923	0.0100806	0.062323	all	Mitochondrial_Phe_3'-tRF	CholinotRF	NS
tRF-35-0WUI8OYDVNZDBQ	Maternal_Weight_kg	0.638312	0.00582457	0.0624449	female	Mitochondrial_Gly_i-tRF	not cholinergic	NS
tRF-32-UI8OYDVNZDBQ5	Weight_before_Pregnancy_kg	0.638051	0.0058511	0.0626475	female	Mitochondrial_Gly_i-tRF	not cholinergic	NS
tRF-31-R0PSR9593J24D	Child_weight_grams	-0.428353	0.0102518	0.0631256	all	Nuclear_Gly_i-tRF	not cholinergic	NS
tRF-29-62XB0ZZRD2FV	Maternal_Weight_kg	0.427768	0.0103672	0.0636572	all	Mitochondrial_Thr_3'-tRF	not cholinergic	NS
tRF-21-S3RQJVDEE	APGAR5_klgl7	0.42759	0.0104026	0.0638157	all	Nuclear_Gly_i-tRF	not cholinergic	NS
tRF-30-M0IBB7Z92K01	CORTISOL_pg_mg	0.653814	0.00601132	0.0638981	female	Mitochondrial_Thr_3'-tRF	not cholinergic	NS
tRF-21-WEW6VM4JD	Maternal_BChE	-0.612292	0.00691258	0.0646511	male	Mitochondrial_Gln_3'-tRF	not cholinergic	NS
tRF-18-IRMM12V	APGAR5_klgl7	0.612058	0.00694007	0.064864	male	Nuclear_Glu_3'-tRF	not cholinergic	NS
tRF-26-NRDXEPZY0DB	SCORE_PSS	-0.426078	0.0107071	0.0652266	all	Mitochondrial_Gly_i-tRF	CholinotRF	NS
tRF-23-IO43ZU2F05	Maternal_Weight_kg	0.634435	0.00622803	0.0656258	female	Mitochondrial_Gly_i-tRF	not cholinergic	NS
tRF-25-08R959KUMK	Iron_supplement	0.424665	0.0109986	0.0664913	all	Nuclear_Asp_i-tRF	not cholinergic	NS
tRF-20-UE3QHMY1	Maternal_Weight_kg	0.63321	0.00636007	0.0666589	female	Mitochondrial_Asp_3'-tRF	not cholinergic	NS
tRF-28-62XB0ZZRD2D1	Weight_before_Pregnancy_kg	0.609655	0.00722729	0.0668206	male	Mitochondrial_Thr_3'-tRF	not cholinergic	NS
tRF-31-BZKEUI1ZXF0ND	Maternal_BMI	0.63284	0.00640039	0.0669412	female	Mitochondrial_Gly_i-tRF	not cholinergic	NS
tRF-23-M2OSRNLNDJ	Score.PDQ	0.632562	0.00643085	0.0671615	female	Nuclear_Asp_i-tRF	CholinotRF	NS
tRF-19-VMMV5B2V	SCORE_PSS	-0.423808	0.0111784	0.0673409	all	Nuclear_Glu_3'-tRF	not cholinergic	NS
tRF-23-MKYUYRLHDY	Score.PDQ	0.631716	0.0065242	0.0679469	female	Nuclear_Asp_i-tRF	not cholinergic	NS
tRF-28-5EOB3ZY61DV	SCORE_PSS	-0.422317	0.0114976	0.0688212	all	Mitochondrial_Thr_3'-tRF	CholinotRF	NS
tRF-24-RNLNK88KHR	Child_weight_grams	-0.630805	0.00662587	0.0688316	female	Nuclear_Glu_3'-tRF	not cholinergic	NS
tRF-24-XB0ZZRD2FV	Maternal_BMI	0.422268	0.0115081	0.0688635	all	Mitochondrial_Thr_3'-tRF	not cholinergic	NS
tRF-25-IBB7Z92K01	CORTISOL_pg_mg	0.647996	0.00663663	0.0689261	female	Mitochondrial_Thr_3'-tRF	CholinotRF	NS
tRF-29-64R9598LS7EV	Fetal_AChE	-0.629781	0.0067417	0.0697534	female	Mitochondrial_Gln_3'-tRF	not cholinergic	NS
tRF-31-R0PSR9593J24D	Length_cm	-0.41978	0.0120581	0.0714288	all	Nuclear_Gly_i-tRF	not cholinergic	NS
tRF-31-R0PSR9593J24D	Child_weight_grams	-0.627536	0.00700135	0.0717549	female	Nuclear_Gly_i-tRF	not cholinergic	NS
tRF-18-IRMM12V	Apgar_5	-0.419388	0.0121467	0.0718189	all	Nuclear_Glu_3'-tRF	not cholinergic	NS
tRF-26-OSRNLNKSEK0	Iron_supplement	0.419289	0.0121693	0.0719319	all	Nuclear_Asp_i-tRF	not cholinergic	NS
tRF-24-RNLNK88KHR	Iron_supplement	-0.603511	0.0080053	0.0722459	male	Nuclear_Glu_3'-tRF	not cholinergic	NS
tRF-35-MXE92NBX7ZOOJ9	Age_at_study_entry	-0.418633	0.0123191	0.0725159	all	Mitochondrial_Gly_i-tRF	not cholinergic	NS
tRF-26-5UB1ZZK0O5D	SCORE_PSS	-0.418405	0.0123714	0.0727715	all	Mitochondrial_Thr_3'-tRF	CholinotRF	NS
tRF-35-MXE92NBX7ZOOJ9	Age_at_study_entry	-0.626408	0.00713484	0.0727789	female	Mitochondrial_Gly_i-tRF	not cholinergic	NS
tRF-28-I9BZBZOS4YV	SCORE_PSS	-0.417832	0.0125041	0.0733845	all	Mitochondrial_Val_3'-tRF	not cholinergic	NS
tRF-21-RNLNKSEK0	Percentiles	0.625615	0.00722983	0.0735593	female	Nuclear_Asp_i-tRF	not cholinergic	NS
tRF-33-7ONRDXEPZY0DDE	Age_at_study_entry	-0.417624	0.0125526	0.0735849	all	Mitochondrial_Gly_i-tRF	not cholinergic	NS
tRF-25-LY7L73HQP0	Score.PDQ	0.601071	0.00833249	0.0744644	male	Nuclear_Gly_i-tRF	not cholinergic	NS
tRF-28-NRDXEPZY0DDE	Maternal_Weight_kg	0.624637	0.00734847	0.0745151	female	Mitochondrial_Gly_i-tRF	CholinotRF	NS
tRF-24-RI2Q2RJOE1	Maternal_BMI	0.416608	0.0127914	0.0746766	all	Mitochondrial_Phe_3'-tRF	CholinotRF	NS
tRF-16-8WQ0D5D	Maternal_Total_ChE	-0.616652	0.00837633	0.0747589	male	Nuclear_Glu_3'-tRF	not cholinergic	NS
tRF-19-O933IK0V	Child_weight_grams	-0.624296	0.00739015	0.0748456	female	Nuclear_Glu_3'-tRF	not cholinergic	NS
tRF-29-5Z2IUIX1Q7HV	SCORE_PSS	-0.416206	0.0128869	0.0751595	all	Mitochondrial_Val_3'-tRF	not cholinergic	NS
tRF-21-9P8WQ0D5D	Maternal_AChE	-0.427542	0.0130723	0.0759401	all	Nuclear_Glu_3'-tRF	not cholinergic	NS
tRF-29-62XB0ZZRD2FV	Weight_before_Pregnancy_kg	0.599449	0.00855587	0.0759662	male	Mitochondrial_Thr_3'-tRF	not cholinergic	NS
tRF-17-4RRQRBJ	Gestational_age_at_birth.1	-0.622669	0.00759192	0.0763633	female	Nuclear_Glu_3'-tRF	not cholinergic	NS
tRF-24-R9598LS7EV	SCORE_PSS	-0.621455	0.0077452	0.0775726	female	Mitochondrial_Gln_3'-tRF	not cholinergic	Sig in females
tRF-20-XOUZDZN1	ChE_M_F_ratio_BChE	0.425211	0.0136322	0.0783747	all	Mitochondrial_Trp_3'-tRF	CholinotRF	NS
tRF-27-BZKEUI1ZXF1	CORTISOL_pg_mg	0.629019	0.00904404	0.0789391	male	Mitochondrial_Gly_i-tRF	not cholinergic	NS
tRF-20-BX7ZOOJ9	Maternal_Total_ChE	0.418368	0.0138024	0.0790222	all	Mitochondrial_Gly_i-tRF	not cholinergic	NS
tRF-17-4RRWRBJ	Iron_supplement	-0.412315	0.0138432	0.0791895	all	Nuclear_Glu_3'-tRF	not cholinergic	NS
tRF-25-08R959KUMK	Percentiles	0.619715	0.00796926	0.0793832	female	Nuclear_Asp_i-tRF	not cholinergic	NS
tRF-21-UI1ZXF0ND	Maternal_BMI	0.619619	0.00798179	0.0794696	female	Mitochondrial_Gly_i-tRF	not cholinergic	NS
tRF-22-7OFIZ9WUJ	Maternal_BChE	0.6368	0.0079852	0.0794844	female	Mitochondrial_Pro_3'-tRF	CholinotRF	NS
tRF-23-MKYUYRLHDY	SCORE_PSS	0.619519	0.00799485	0.0795419	female	Nuclear_Asp_i-tRF	not cholinergic	NS
tRF-22-BDNZ8O6FJ	CORTISOL_pg_mg	0.636627	0.00800759	0.0796303	female	Mitochondrial_Thr_3'-tRF	not cholinergic	Sig in females
tRF-24-RNLNK88KHR	Gestational_age_at_birth.1	-0.619073	0.00805333	0.0799499	female	Nuclear_Glu_3'-tRF	not cholinergic	NS
tRF-30-R008R959KUMK	SCORE_PSS	0.411484	0.0140551	0.080087	all	Nuclear_Asp_i-tRF	not cholinergic	NS
tRF-21-WEW6VM4JD	Maternal_Total_ChE	-0.609845	0.00934057	0.080791	male	Mitochondrial_Gln_3'-tRF	not cholinergic	NS
tRF-18-IRMM12V	Apgar_5	-0.593118	0.0094745	0.0815726	male	Nuclear_Glu_3'-tRF	not cholinergic	NS
tRF-24-PV94V4SMFM	number_of_pregnancies	-0.409871	0.0144742	0.0819568	all	Nuclear_Gly_i-tRF	not cholinergic	NS
tRF-25-LSN3S3RQJV	number_of_births	-0.61708	0.00831844	0.0821265	female	Nuclear_Gly_i-tRF	not cholinergic	NS
tRF-31-UI8OYDVNZDBQE	Maternal_BMI_before_Pregnancy	0.616947	0.0083365	0.0822851	female	Mitochondrial_Gly_i-tRF	not cholinergic	NS
tRF-28-62XB0ZZRD2D1	Maternal_Weight_kg	0.409462	0.0145819	0.0823628	all	Mitochondrial_Thr_3'-tRF	not cholinergic	NS
tRF-23-6XDRVQHZV	SCORE_PSS	-0.409052	0.0146908	0.0828304	all	Mitochondrial_Asp_3'-tRF	not cholinergic	NS
tRF-17-43ZU2FQ	SCORE_PSS	-0.408395	0.0148665	0.0835694	all	Mitochondrial_Gly_i-tRF	not cholinergic	NS
tRF-24-RI2Q2RJOE1	Weight_before_Pregnancy_kg	0.59102	0.00979576	0.0835854	male	Mitochondrial_Phe_3'-tRF	CholinotRF	NS
tRF-22-YUY9H33PJ	Iron_supplement	0.590814	0.00982773	0.0837385	male	Mitochondrial_Gln_3'-tRF	not cholinergic	NS
tRF-25-5UB1ZZK0O5	CORTISOL_pg_mg	0.623582	0.00984766	0.083839	male	Mitochondrial_Thr_3'-tRF	CholinotRF	NS
tRF-24-08R959KU1Y	Child_weight_grams	0.61503	0.00859848	0.084125	female	Nuclear_Asp_i-tRF	not cholinergic	NS
tRF-28-I9BZBZOS4YV	Maternal_BMI	0.614875	0.00861996	0.0842351	female	Mitochondrial_Val_3'-tRF	not cholinergic	NS
tRF-23-6XDRVQHZV	Weight_before_Pregnancy_kg	0.407471	0.0151168	0.0846578	all	Mitochondrial_Asp_3'-tRF	not cholinergic	NS
tRF-28-623K7SIR3DDY	Age_at_study_entry	0.589057	0.0101041	0.0853343	male	Nuclear_Asp_i-tRF	not cholinergic	NS
tRF-23-2NBX7ZOODI	Maternal_Weight_kg	0.613547	0.00880577	0.0857254	female	Mitochondrial_Gly_i-tRF	CholinotRF	NS
tRF-24-690M0RHBFV	Weight_before_Pregnancy_kg	0.405976	0.0155291	0.0862576	all	Mitochondrial_Phe_3'-tRF	CholinotRF	NS
tRF-30-6RRNLNK88KO1	Gestational_age_at_birth.1	-0.612584	0.00894249	0.0868101	female	Nuclear_Glu_3'-tRF	not cholinergic	NS
tRF-30-R008R959KUMK	Percentiles	0.61126	0.00913324	0.0882666	female	Nuclear_Asp_i-tRF	not cholinergic	NS
tRF-21-623K7SIRD	Maternal_Weight_kg	0.610701	0.00921465	0.0887618	female	Nuclear_Asp_i-tRF	not cholinergic	NS
tRF-25-RI2Q2RJO01	ChE_M_F_ratio_AChE	0.421915	0.0161607	0.0888789	all	Mitochondrial_Phe_3'-tRF	CholinotRF	NS
tRF-25-LSN3S3RQJV	number_of_pregnancies	-0.403564	0.0162144	0.0891148	all	Nuclear_Gly_i-tRF	not cholinergic	NS
tRF-26-HK4B8XVQN5D	CORTISOL_pg_mg	0.627261	0.00929795	0.0893551	female	Mitochondrial_Asp_3'-tRF	not cholinergic	NS
tRF-22-R3WE8RO84	Score.PDQ	0.609867	0.00933736	0.0895876	female	Nuclear_Asp_i-tRF	not cholinergic	NS
tRF-26-5UB1ZZK0O5D	SCORE_PSS	-0.609846	0.00934047	0.0895965	female	Mitochondrial_Thr_3'-tRF	CholinotRF	NS
tRF-20-UE3QHMY1	Maternal_BMI	0.609624	0.00937326	0.0898065	female	Mitochondrial_Asp_3'-tRF	not cholinergic	NS
tRF-19-BM4LV72V	Apgar_1	-0.609009	0.0094649	0.0903901	female	Mitochondrial_Asp_3'-tRF	not cholinergic	NS
tRF-22-DXEPZY0DI	Maternal_BMI	0.402391	0.0165566	0.0904521	all	Mitochondrial_Gly_i-tRF	not cholinergic	NS
tRF-25-5UB1ZZK0O5	Maternal_BMI	0.402013	0.0166682	0.0907849	all	Mitochondrial_Thr_3'-tRF	CholinotRF	NS
tRF-28-BZKEUI1ZXFU	Maternal_Weight_kg	0.401881	0.0167072	0.0909733	all	Mitochondrial_Gly_i-tRF	not cholinergic	NS
tRF-26-HK4B8XVQN5D	Head_circumference_cm	-0.401847	0.0167175	0.0909932	all	Mitochondrial_Asp_3'-tRF	not cholinergic	NS
tRF-29-BZKEUI1ZXFEI	Maternal_Weight_kg	0.401075	0.0169478	0.091904	all	Mitochondrial_Gly_i-tRF	not cholinergic	NS
tRF-17-1R7HFE1	CORTISOL_pg_mg	0.624364	0.00972865	0.0923095	female	Nuclear_Glu_3'-tRF	not cholinergic	NS
tRF-24-RNLN4Q1R29	SCORE_PSS	-0.400726	0.0170528	0.092318	all	Mitochondrial_Gln_3'-tRF	not cholinergic	NS
tRF-25-RNLIK8V8O1	Gestational_age_at_birth.1	-0.607099	0.00975373	0.092441	female	Nuclear_Glu_3'-tRF	not cholinergic	NS
tRF-27-I9BZBZOS4Y1	SCORE_PSS	-0.400523	0.017114	0.0925888	all	Mitochondrial_Val_3'-tRF	not cholinergic	NS
tRF-20-XOUZDZN1	CORTISOL_pg_mg	0.418566	0.0171164	0.0925897	all	Mitochondrial_Trp_3'-tRF	CholinotRF	NS
tRF-18-IRMM12V	Maternal_BMI	0.606566	0.00983557	0.0930667	female	Nuclear_Glu_3'-tRF	not cholinergic	NS
tRF-26-OSRNLNKSEK0	Child_weight_grams	0.606542	0.00983922	0.0930799	female	Nuclear_Asp_i-tRF	not cholinergic	NS
tRF-21-9P8WQ0D5D	Score.PDQ	-0.399943	0.0172905	0.0932253	all	Nuclear_Glu_3'-tRF	not cholinergic	NS
tRF-18-I7JP8XDV	Maternal_AChE	-0.606275	0.00988043	0.0933197	female	Mitochondrial_Gln_3'-tRF	not cholinergic	NS
tRF-31-623K7SIR3DR20	Fetal_AChE	0.411563	0.0173303	0.0934035	all	Nuclear_Asp_i-tRF	not cholinergic	NS
tRF-29-SWRYVMMV5B2V	SCORE_PSS	-0.399727	0.0173564	0.093481	all	Nuclear_Glu_3'-tRF	not cholinergic	NS
tRF-24-PV94V4SMFM	number_of_births	-0.39946	0.0174382	0.0937343	all	Nuclear_Gly_i-tRF	not cholinergic	NS
tRF-20-B54ZUPX1	CORTISOL_pg_mg	0.622899	0.00995236	0.0939129	female	Mitochondrial_Lys_3'-tRF	not cholinergic	Sig in females
tRF-28-62XB0ZZRD2D1	Maternal_BMI	0.399194	0.0175203	0.0939607	all	Mitochondrial_Thr_3'-tRF	not cholinergic	NS
tRF-16-8WQ0D5D	SCORE_PSS	-0.399088	0.0175531	0.0941113	all	Nuclear_Glu_3'-tRF	not cholinergic	NS
tRF-24-RZDMKNR7EV	Maternal_Total_ChE	0.6055	0.010001	0.0942636	female	Mitochondrial_Asn_3'-tRF	CholinotRF	NS
tRF-21-R008R959D	Maternal_Weight_kg	0.60542	0.0100134	0.0943376	female	Nuclear_Asp_i-tRF	not cholinergic	NS
tRF-29-64R9598LS7EV	Fetal_AChE	-0.410622	0.0176132	0.0943722	all	Mitochondrial_Gln_3'-tRF	not cholinergic	NS
tRF-28-623K7SIR3DDY	Iron_supplement	0.398814	0.0176377	0.0944544	all	Nuclear_Asp_i-tRF	not cholinergic	NS
tRF-31-5EYONONU3INDD	SCORE_PSS	-0.398674	0.0176813	0.094614	all	Mitochondrial_Val_3'-tRF	not cholinergic	NS
tRF-17-EY0VWUJ	Fetal_AChE	-0.612325	0.01169	0.0949506	male	Mitochondrial_Val_3'-tRF	not cholinergic	NS
tRF-19-598LS7EV	SCORE_PSS	-0.604536	0.0101523	0.0952106	female	Mitochondrial_Gln_3'-tRF	not cholinergic	Sig in females
tRF-20-5DMKYUYR	Head_circumference_cm	-0.604325	0.0101858	0.0954378	female	Nuclear_Asp_i-tRF	not cholinergic	NS
tRF-37-USYDY6IO43ZU2FQ	Maternal_BMI	0.604141	0.010215	0.0955807	female	Mitochondrial_Gly_i-tRF	not cholinergic	NS
tRF-22-DXEPZY0DI	Maternal_Weight_kg	0.397709	0.0179835	0.0957583	all	Mitochondrial_Gly_i-tRF	not cholinergic	NS
tRF-25-RNLN4Q1RV1	Score.PDQ	-0.603746	0.0102778	0.0958857	female	Mitochondrial_Gln_3'-tRF	not cholinergic	NS
tRF-29-64R9598LS7EV	Length_cm	-0.39758	0.0180242	0.0959251	all	Mitochondrial_Gln_3'-tRF	not cholinergic	NS
tRF-27-5BKD09Z51UJ	Maternal_Weight_kg	0.603041	0.0103907	0.0966981	female	Mitochondrial_Lys_3'-tRF	not cholinergic	Sig in both
tRF-33-10I9BZBZOS4YV	CORTISOL_pg_mg	0.620043	0.0104002	0.096764	female	Mitochondrial_Val_3'-tRF	not cholinergic	NS
tRF-28-62XB0ZZRD2D1	Weight_before_Pregnancy_kg	0.39671	0.018301	0.0969849	all	Mitochondrial_Thr_3'-tRF	not cholinergic	NS
tRF-28-587SI7JP8XDV	Score.PDQ	-0.396586	0.0183405	0.0971319	all	Mitochondrial_Gln_3'-tRF	not cholinergic	NS
tRF-27-BZKEUI1ZXF1	Maternal_Weight_kg	0.396439	0.0183878	0.0973196	all	Mitochondrial_Gly_i-tRF	not cholinergic	NS
tRF-21-9P8WQ0D5D	SCORE_PSS	-0.396304	0.0184314	0.0975	all	Nuclear_Glu_3'-tRF	not cholinergic	NS
tRF-18-43ZU2F05	SCORE_PSS	-0.395977	0.0185367	0.0979345	all	Mitochondrial_Gly_i-tRF	not cholinergic	NS
tRF-16-LNKSEK0	Fetal_AChE	0.609357	0.0122183	0.09798	male	Nuclear_Asp_i-tRF	not cholinergic	NS
tRF-25-RI2Q2RJO01	Maternal_Weight_kg	0.395901	0.0185614	0.0980367	all	Mitochondrial_Phe_3'-tRF	CholinotRF	NS
tRF-25-RNLN4Q1RV1	SCORE_PSS	-0.601554	0.0106324	0.0982147	female	Mitochondrial_Gln_3'-tRF	not cholinergic	NS
tRF-30-BZKEUI1ZXF0N	Age_at_study_entry	-0.395196	0.0187908	0.0988934	all	Mitochondrial_Gly_i-tRF	not cholinergic	NS
tRF-21-2NBX7ZOOD	SCORE_PSS	-0.394255	0.0191008	0.0999698	all	Mitochondrial_Gly_i-tRF	CholinotRF	NS
tRF-17-EY0VWUJ	CORTISOL_pg_mg	0.617095	0.010879	0.0999764	female	Mitochondrial_Val_3'-tRF	not cholinergic	NS
tRF-21-N3S3RQJVB	number_of_pregnancies	-0.393455	0.0193676	0.100968	all	Nuclear_Gly_i-tRF	not cholinergic	NS
tRF-24-Q89P9L84FS	number_of_pregnancies	-0.393206	0.0194515	0.101296	all	Nuclear_Gly_i-tRF	not cholinergic	NS
tRF-24-XB0ZZRD2FV	ChE_M_F_ratio_BChE	0.404241	0.0196365	0.101989	all	Mitochondrial_Thr_3'-tRF	not cholinergic	NS
tRF-19-BM4LV72V	Iron_supplement	0.573235	0.0128852	0.102081	male	Mitochondrial_Asp_3'-tRF	not cholinergic	NS
tRF-19-0M0RHBFV	Apgar_1	-0.598196	0.0111943	0.102213	female	Mitochondrial_Phe_3'-tRF	CholinotRF	NS
tRF-19-5933JK0V	Maternal_BChE	-0.61516	0.0112025	0.102242	female	Nuclear_Glu_3'-tRF	not cholinergic	NS
tRF-16-8WQ0D5D	CORTISOL_pg_mg	0.410198	0.0197119	0.102303	all	Nuclear_Glu_3'-tRF	not cholinergic	NS
tRF-26-Y6IO43ZU2FE	SCORE_PSS	-0.392348	0.019742	0.102421	all	Mitochondrial_Gly_i-tRF	not cholinergic	NS
tRF-34-QKF1R3WE8RO8IS	Maternal_Total_ChE	-0.397571	0.0198906	0.102968	all	Nuclear_Asp_i-tRF	not cholinergic	NS
tRF-32-7ONRDXEPZY0DI	Weight_before_Pregnancy_kg	0.597469	0.0113191	0.103078	female	Mitochondrial_Gly_i-tRF	not cholinergic	NS
tRF-25-5UB1ZZK0O5	Maternal_BMI	0.597122	0.0113789	0.103577	female	Mitochondrial_Thr_3'-tRF	CholinotRF	NS
tRF-18-1R7HFEV	CORTISOL_pg_mg	0.613942	0.0114099	0.103745	female	Nuclear_Glu_3'-tRF	not cholinergic	NS
tRF-28-Y6IO43ZU2F05	Weight_before_Pregnancy_kg	0.595931	0.0115864	0.104864	female	Mitochondrial_Gly_i-tRF	not cholinergic	NS
tRF-25-VJUE3QHMY1	Score.PDQ	-0.390318	0.0204445	0.105046	all	Mitochondrial_Asp_3'-tRF	not cholinergic	Sig in both
tRF-18-IRMM12V	Apgar_1	-0.570386	0.0134453	0.105368	male	Nuclear_Glu_3'-tRF	not cholinergic	NS
tRF-22-BZBZOS4Y1	Maternal_Total_ChE	0.395668	0.0205445	0.105389	all	Mitochondrial_Val_3'-tRF	not cholinergic	NS
tRF-32-UI8OYDVNZDBQ5	Maternal_Weight_kg	0.389793	0.0206294	0.105654	all	Mitochondrial_Gly_i-tRF	not cholinergic	NS
tRF-20-S334L2H1	Score.PDQ	-0.389375	0.0207776	0.106254	all	Nuclear_Glu_3'-tRF	not cholinergic	NS
tRF-17-4RRWRBJ	Head_circumference_cm	-0.594472	0.0118448	0.106616	female	Nuclear_Glu_3'-tRF	not cholinergic	NS
tRF-24-2NBX7ZOO1E	Weight_before_Pregnancy_kg	0.59427	0.0118808	0.106848	female	Mitochondrial_Gly_i-tRF	CholinotRF	NS
tRF-30-E92NBX7ZOOJ9	Weight_before_Pregnancy_kg	0.594072	0.0119164	0.107058	female	Mitochondrial_Gly_i-tRF	not cholinergic	NS
tRF-27-F4BDNZ8O6FJ	Apgar_1	-0.593879	0.011951	0.107291	female	Mitochondrial_Thr_3'-tRF	not cholinergic	NS
tRF-21-N3S3RQJVB	number_of_births	-0.388473	0.0211004	0.107464	all	Nuclear_Gly_i-tRF	not cholinergic	NS
tRF-27-5BKD09Z51UJ	Length_cm	-0.388411	0.0211228	0.10754	all	Mitochondrial_Lys_3'-tRF	not cholinergic	Sig in both
tRF-27-8OYDVNZDBQ5	Weight_before_Pregnancy_kg	0.593373	0.0120424	0.10797	female	Mitochondrial_Gly_i-tRF	not cholinergic	NS
tRF-37-0WUI8OYDVNZDBQ5	Maternal_Weight_kg	0.388017	0.0212653	0.10809	all	Mitochondrial_Gly_i-tRF	not cholinergic	NS
tRF-25-KEUI1ZXF0N	SCORE_PSS	-0.387685	0.021386	0.108567	all	Mitochondrial_Gly_i-tRF	not cholinergic	NS
tRF-24-RW18V6XOIE	APGAR5_klgl7	0.387509	0.0214503	0.108802	all	Nuclear_Gly_i-tRF	not cholinergic	NS
tRF-21-RNLNKSEK0	Score.PDQ	0.592581	0.0121864	0.108858	female	Nuclear_Asp_i-tRF	not cholinergic	NS
tRF-24-RI2Q2RJOE1	ChE_M_F_ratio_AChE	0.404847	0.0215366	0.109069	all	Mitochondrial_Phe_3'-tRF	CholinotRF	NS
tRF-23-M2OSRNLNDJ	Fetal_AChE	0.39864	0.0215676	0.109196	all	Nuclear_Asp_i-tRF	CholinotRF	NS
tRF-30-FN8DYDZDL9X1	Head_circumference_cm	-0.387097	0.0216014	0.109299	all	Mitochondrial_Val_3'-tRF	not cholinergic	NS
tRF-23-OB3ZY61DV	CORTISOL_pg_mg	0.404607	0.0216216	0.109362	all	Mitochondrial_Thr_3'-tRF	not cholinergic	NS
tRF-28-Y6IO43ZU2F05	SCORE_PSS	-0.387029	0.0216263	0.109372	all	Mitochondrial_Gly_i-tRF	not cholinergic	NS
tRF-17-078SUXJ	Fetal_BChE	0.617866	0.0141021	0.109448	male	Mitochondrial_Met_3'-tRF	CholinotRF	NS
tRF-19-O933IK0V	Gestational_age_at_birth.1	-0.38666	0.0217621	0.109828	all	Nuclear_Glu_3'-tRF	not cholinergic	NS
tRF-21-R008R959D	Age_at_study_entry	-0.386273	0.0219055	0.110288	all	Nuclear_Asp_i-tRF	not cholinergic	NS
tRF-27-VPQOH7HLWXJ	Head_circumference_cm	-0.385994	0.0220098	0.110686	all	Mitochondrial_Asp_3'-tRF	not cholinergic	NS
tRF-31-5EYONONU3INDD	Age_at_study_entry	-0.38566	0.0221346	0.111097	all	Mitochondrial_Val_3'-tRF	not cholinergic	NS
tRF-29-SWRYVMMV5B2V	Score.PDQ	-0.590772	0.0125203	0.111214	female	Nuclear_Glu_3'-tRF	not cholinergic	NS
tRF-30-6RRNLNK88KO1	Maternal_BMI_before_Pregnancy	0.385349	0.0222512	0.111614	all	Nuclear_Glu_3'-tRF	not cholinergic	NS
tRF-33-10I9BZBZOS4YV	CORTISOL_pg_mg	0.402737	0.0222932	0.111784	all	Mitochondrial_Val_3'-tRF	not cholinergic	NS
tRF-25-8DYDZDL9X1	SCORE_PSS	-0.590204	0.0126267	0.111846	female	Mitochondrial_Val_3'-tRF	not cholinergic	NS
tRF-37-0WUI8OYDVNZDBQ5	Weight_before_Pregnancy_kg	0.590012	0.0126629	0.112069	female	Mitochondrial_Gly_i-tRF	not cholinergic	NS
tRF-21-B1ZZK0O5D	Age_at_study_entry	-0.385038	0.0223686	0.112107	all	Mitochondrial_Thr_3'-tRF	not cholinergic	NS
tRF-20-S334L2H1	Iron_supplement	-0.589817	0.0126996	0.112346	female	Nuclear_Glu_3'-tRF	not cholinergic	NS
tRF-22-BZBZOS4Y1	Maternal_AChE	0.395869	0.0225799	0.112929	all	Mitochondrial_Val_3'-tRF	not cholinergic	NS
tRF-24-R9O9337K0V	Head_circumference_cm	-0.589011	0.0128525	0.113382	female	Nuclear_Glu_3'-tRF	not cholinergic	NS
tRF-22-BDNZ8O6FJ	CORTISOL_pg_mg	0.401557	0.022726	0.113429	all	Mitochondrial_Thr_3'-tRF	not cholinergic	Sig in females
tRF-24-RI2Q2RJOE1	Maternal_BMI_before_Pregnancy	0.563755	0.0148237	0.113534	male	Mitochondrial_Phe_3'-tRF	CholinotRF	NS
tRF-21-2NBX7ZOOD	Maternal_BMI	0.588462	0.0129575	0.1141	female	Mitochondrial_Gly_i-tRF	CholinotRF	NS
tRF-23-6XDRVQHZV	Maternal_BMI_before_Pregnancy	0.383581	0.0229256	0.114148	all	Mitochondrial_Asp_3'-tRF	not cholinergic	NS
tRF-29-R008R959KU1Y	Iron_supplement	0.563241	0.0149351	0.114212	male	Nuclear_Asp_i-tRF	not cholinergic	NS
tRF-19-UIX1Q7HV	number_of_pregnancies	-0.383519	0.0229492	0.114252	all	Mitochondrial_Val_3'-tRF	not cholinergic	NS
tRF-24-R95933JK0V	Iron_supplement	-0.383485	0.0229623	0.114276	all	Nuclear_Glu_3'-tRF	not cholinergic	NS
tRF-22-YDVNZDBQ5	Weight_before_Pregnancy_kg	0.588269	0.0129944	0.114291	female	Mitochondrial_Gly_i-tRF	not cholinergic	NS
tRF-19-598LS7EV	CORTISOL_pg_mg	0.400903	0.0229691	0.114296	all	Mitochondrial_Gln_3'-tRF	not cholinergic	Sig in females
tRF-28-62XB0ZZRD2D1	Maternal_BMI_before_Pregnancy	0.561913	0.0152258	0.115763	male	Mitochondrial_Thr_3'-tRF	not cholinergic	NS
tRF-27-VPQOH7HLWXJ	Length_cm	-0.382328	0.0234132	0.115959	all	Mitochondrial_Asp_3'-tRF	not cholinergic	NS
tRF-30-E92NBX7ZOOJ9	Age_at_study_entry	-0.382189	0.0234681	0.11612	all	Mitochondrial_Gly_i-tRF	not cholinergic	NS
tRF-28-623K7SIR3DDY	Iron_supplement	0.586273	0.0133825	0.117055	female	Nuclear_Asp_i-tRF	not cholinergic	NS
tRF-32-UI8OYDVNZDBQ5	Maternal_BMI_before_Pregnancy	0.586167	0.0134034	0.117113	female	Mitochondrial_Gly_i-tRF	not cholinergic	NS
tRF-28-62XB0ZZRD2D1	Maternal_BMI_before_Pregnancy	0.381099	0.0238999	0.117677	all	Mitochondrial_Thr_3'-tRF	not cholinergic	NS
tRF-28-587SI7JP8XDV	Score.PDQ	-0.58545	0.0135453	0.118077	female	Mitochondrial_Gln_3'-tRF	not cholinergic	NS
tRF-22-R008R959J	Maternal_BMI_before_Pregnancy	0.585337	0.0135678	0.118148	female	Nuclear_Asp_i-tRF	not cholinergic	NS
tRF-28-62XB0ZZRD2D1	Maternal_Weight_kg	0.559717	0.0157166	0.118257	male	Mitochondrial_Thr_3'-tRF	not cholinergic	NS
tRF-31-1293WEW6VM4JD	Iron_supplement	0.55893	0.0158957	0.119017	male	Mitochondrial_Gln_3'-tRF	not cholinergic	NS
tRF-20-XOUZDZN1	ChE_M_F_ratio_AChE	0.397259	0.024361	0.119163	all	Mitochondrial_Trp_3'-tRF	CholinotRF	NS
tRF-27-BZKEUI1ZXF1	Maternal_Total_ChE	0.385282	0.0244367	0.119491	all	Mitochondrial_Gly_i-tRF	not cholinergic	NS
tRF-29-62XB0ZZRD2FV	Maternal_BMI_before_Pregnancy	0.558437	0.0160084	0.119644	male	Mitochondrial_Thr_3'-tRF	not cholinergic	NS
tRF-16-8S746DD	Head_circumference_cm	-0.583744	0.0138875	0.119933	female	Nuclear_Glu_3'-tRF	not cholinergic	NS
tRF-27-NRDXEPZY0DI	SCORE_PSS	-0.379286	0.0246335	0.120168	all	Mitochondrial_Gly_i-tRF	CholinotRF	NS
tRF-28-623K7SIR3DDY	Fetal_AChE	-0.589637	0.0162206	0.120901	male	Nuclear_Asp_i-tRF	not cholinergic	NS
tRF-17-7ZP33XJ	Maternal_Weight_kg	0.378615	0.0249095	0.121098	all	Mitochondrial_Ala_3'-tRF	CholinotRF	NS
tRF-22-R3WE8RO84	Iron_supplement	0.582793	0.0140811	0.121156	female	Nuclear_Asp_i-tRF	not cholinergic	NS
tRF-33-7ONRDXEPZY0DDE	Age_at_study_entry	-0.58266	0.0141084	0.121203	female	Mitochondrial_Gly_i-tRF	not cholinergic	NS
tRF-17-078SUXJ	Fetal_AChE	0.589217	0.0163156	0.12128	male	Mitochondrial_Met_3'-tRF	CholinotRF	NS
tRF-31-R0PSR9593J24D	Fetal_AChE	-0.588887	0.0163908	0.121729	male	Nuclear_Gly_i-tRF	not cholinergic	NS
tRF-28-587SI7JP8XDV	SCORE_PSS	-0.582164	0.0142103	0.121761	female	Mitochondrial_Gln_3'-tRF	not cholinergic	NS
tRF-24-XB0ZZRD2FV	Maternal_BMI_before_Pregnancy	0.556276	0.0165107	0.122433	male	Mitochondrial_Thr_3'-tRF	not cholinergic	NS
tRF-23-MKYUYRLHDY	Percentiles	0.581274	0.014395	0.122971	female	Nuclear_Asp_i-tRF	not cholinergic	NS
tRF-21-94V4SMIFB	Maternal_BMI_before_Pregnancy	-0.580878	0.0144775	0.123562	female	Nuclear_Gly_i-tRF	not cholinergic	NS
tRF-27-08R959KUMKH	Apgar_1	-0.580794	0.0144952	0.123636	female	Nuclear_Asp_i-tRF	not cholinergic	NS
tRF-20-BX7ZOOJ9	Maternal_Total_ChE	0.580614	0.0145329	0.123873	female	Mitochondrial_Gly_i-tRF	not cholinergic	NS
tRF-17-BZOS4Y1	Iron_supplement	0.554958	0.0168233	0.124046	male	Mitochondrial_Val_3'-tRF	not cholinergic	NS
tRF-29-623K7SIR3DIY	SCORE_PSS	0.376576	0.0257644	0.124224	all	Nuclear_Asp_i-tRF	not cholinergic	NS
tRF-20-RW18V6XO	number_of_pregnancies	-0.376502	0.0257958	0.124292	all	Nuclear_Gly_i-tRF	not cholinergic	NS
tRF-30-R008R959KUMK	Iron_supplement	0.580157	0.0146293	0.124599	female	Nuclear_Asp_i-tRF	not cholinergic	NS
tRF-35-3NBZKEUI1ZXF0N	Maternal_BMI_before_Pregnancy	0.580131	0.0146347	0.124619	female	Mitochondrial_Gly_i-tRF	not cholinergic	NS
tRF-19-RW18V6JU	Percentiles	-0.376247	0.0259044	0.124626	all	Nuclear_Gly_i-tRF	not cholinergic	NS
tRF-26-F1R3WE8RO80	Gestational_age_at_birth.1	0.580087	0.0146439	0.124672	female	Nuclear_Asp_i-tRF	not cholinergic	NS
tRF-32-0WUI8OYDVNZDF	SCORE_PSS	-0.37599	0.0260144	0.125035	all	Mitochondrial_Gly_i-tRF	not cholinergic	NS
tRF-30-6RRNLNK88KO1	ChE_M_F_ratio_AChE	0.392739	0.0261836	0.125509	all	Nuclear_Glu_3'-tRF	not cholinergic	NS
tRF-28-Y6IO43ZU2F05	Maternal_BMI_before_Pregnancy	0.579225	0.0148269	0.125685	female	Mitochondrial_Gly_i-tRF	not cholinergic	NS
tRF-24-KEUI1ZXFEI	Maternal_Weight_kg	0.579007	0.0148735	0.125999	female	Mitochondrial_Gly_i-tRF	not cholinergic	NS
tRF-23-7SIRMM12V	Child_weight_grams	-0.375111	0.0263934	0.126126	all	Nuclear_Glu_3'-tRF	not cholinergic	NS
tRF-29-6RRNLIK898HR	Iron_supplement	0.553231	0.0172397	0.126217	male	Nuclear_Glu_3'-tRF	not cholinergic	NS
tRF-32-62Z6EXEY0VWUJ	SCORE_PSS	-0.374615	0.026609	0.12686	all	Mitochondrial_Val_3'-tRF	not cholinergic	NS
tRF-25-2NBX7ZOOJ9	Weight_before_Pregnancy_kg	0.578144	0.015059	0.127067	female	Mitochondrial_Gly_i-tRF	CholinotRF	NS
tRF-26-8OYDVNZDBQE	Weight_before_Pregnancy_kg	0.57816	0.0150554	0.127067	female	Mitochondrial_Gly_i-tRF	not cholinergic	NS
tRF-25-MKYUYRLHR0	ChE_M_F_ratio_BChE	0.594561	0.0151373	0.127502	female	Nuclear_Asp_i-tRF	not cholinergic	NS
tRF-24-690M0RHBFV	Maternal_BMI_before_Pregnancy	0.374061	0.0268521	0.127708	all	Mitochondrial_Phe_3'-tRF	CholinotRF	NS
tRF-26-5UB1ZZK0O5D	Length_cm	-0.374017	0.0268711	0.127769	all	Mitochondrial_Thr_3'-tRF	CholinotRF	NS
tRF-23-DXEPZY0DDE	Maternal_Weight_kg	0.373998	0.0268798	0.127796	all	Mitochondrial_Gly_i-tRF	not cholinergic	NS
tRF-22-BZBZOS4Y1	FSI_new.y	0.397273	0.0268974	0.127835	all	Mitochondrial_Val_3'-tRF	not cholinergic	NS
tRF-23-KEUI1ZXFU	SCORE_PSS	-0.373921	0.0269135	0.127897	all	Mitochondrial_Gly_i-tRF	not cholinergic	NS
tRF-24-Q89P9L84FS	ChE_M_F_ratio_BChE	-0.384588	0.0271136	0.128706	all	Nuclear_Gly_i-tRF	not cholinergic	NS
tRF-23-N3S3RQJVS	CORTISOL_pg_mg	0.593671	0.0153288	0.12872	female	Nuclear_Gly_i-tRF	not cholinergic	NS
tRF-26-NRDXEPZY0DB	Maternal_Weight_kg	0.576756	0.015361	0.128834	female	Mitochondrial_Gly_i-tRF	CholinotRF	NS
tRF-22-94V4SMIFH	number_of_births	-0.373286	0.0271945	0.128925	all	Nuclear_Gly_i-tRF	not cholinergic	NS
tRF-22-2NBX7ZOO2	SCORE_PSS	-0.373125	0.027266	0.129099	all	Mitochondrial_Gly_i-tRF	CholinotRF	NS
tRF-19-RW18V6JU	Child_weight_grams	-0.372614	0.0274944	0.129878	all	Nuclear_Gly_i-tRF	not cholinergic	NS
tRF-23-6XDRVQHZV	Maternal_Weight_kg	0.372579	0.0275103	0.129924	all	Mitochondrial_Asp_3'-tRF	not cholinergic	NS
tRF-30-FN8DYDZDL9X1	Maternal_Total_ChE	0.57605	0.0155164	0.129978	female	Mitochondrial_Val_3'-tRF	not cholinergic	NS
tRF-25-RNLNK88KO1	Iron_supplement	-0.550549	0.0179026	0.130094	male	Nuclear_Glu_3'-tRF	not cholinergic	NS
tRF-24-XB0ZZRD2FV	ChE_M_F_ratio_BChE	0.565685	0.0179442	0.130236	male	Mitochondrial_Thr_3'-tRF	not cholinergic	NS
tRF-25-08R959KUMK	SCORE_PSS	0.37221	0.0276762	0.130468	all	Nuclear_Asp_i-tRF	not cholinergic	NS
tRF-26-HK4B8XVQN5D	Apgar_1	-0.575711	0.0155916	0.130501	female	Mitochondrial_Asp_3'-tRF	not cholinergic	NS
tRF-31-5EYONONU3INDD	Maternal_BMI	0.575715	0.0155906	0.130501	female	Mitochondrial_Val_3'-tRF	not cholinergic	NS
tRF-21-UF04QZ45D	Score.PDQ	0.372057	0.0277451	0.130673	all	Mitochondrial_Ser_3'-tRF	CholinotRF	NS
tRF-34-QKF1R3WE8RO8IS	Iron_supplement	0.549895	0.0180672	0.130967	male	Nuclear_Asp_i-tRF	not cholinergic	NS
tRF-31-1293WEW6VM4JD	CORTISOL_pg_mg	0.59192	0.0157109	0.131127	female	Mitochondrial_Gln_3'-tRF	not cholinergic	NS
tRF-17-P2PSSEK	Maternal_Total_ChE	0.574237	0.0159213	0.132427	female	Mitochondrial_Leu_i-tRF	CholinotRF	NS
tRF-26-BZKEUI1ZXFB	Maternal_BMI	0.370795	0.0283203	0.132473	all	Mitochondrial_Gly_i-tRF	not cholinergic	NS
tRF-26-OSRNLNKSEK0	Percentiles	0.370459	0.0284749	0.133023	all	Nuclear_Asp_i-tRF	not cholinergic	NS
tRF-25-RI2Q2RJO01	Weight_before_Pregnancy_kg	0.548279	0.0184791	0.133063	male	Mitochondrial_Phe_3'-tRF	CholinotRF	NS
tRF-35-0WUI8OYDVNZDBQ	SCORE_PSS	-0.370345	0.0285278	0.133202	all	Mitochondrial_Gly_i-tRF	not cholinergic	NS
tRF-22-R008R959J	Age_at_study_entry	-0.369748	0.0288049	0.134044	all	Nuclear_Asp_i-tRF	not cholinergic	NS
tRF-22-94V4SMIFH	number_of_pregnancies	-0.369686	0.0288337	0.134109	all	Nuclear_Gly_i-tRF	not cholinergic	NS
tRF-32-7ONRDXEPZY0DI	Maternal_BMI	0.572657	0.0162808	0.134466	female	Mitochondrial_Gly_i-tRF	not cholinergic	NS
tRF-17-S7PVRSJ	Gestational_age_at_birth.1	-0.572571	0.0163006	0.134603	female	Nuclear_Arg_3'-tRF	CholinotRF	NS
tRF-26-8OYDVNZDBQE	SCORE_PSS	-0.369317	0.0290059	0.134746	all	Mitochondrial_Gly_i-tRF	not cholinergic	NS
tRF-19-VMMV5B2V	SCORE_PSS	-0.572067	0.0164167	0.135317	female	Nuclear_Glu_3'-tRF	not cholinergic	NS
tRF-24-DXEPZY0DF5	Maternal_Weight_kg	0.368875	0.0292138	0.135525	all	Mitochondrial_Gly_i-tRF	not cholinergic	NS
tRF-32-10I9BZBZOS4Y1	CORTISOL_pg_mg	0.588525	0.0164734	0.135603	female	Mitochondrial_Val_3'-tRF	not cholinergic	NS
tRF-22-R3WE8RO84	Percentiles	0.368632	0.0293285	0.135845	all	Nuclear_Asp_i-tRF	not cholinergic	NS
tRF-24-RNLNK88KHR	Iron_supplement	-0.368495	0.0293932	0.136039	all	Nuclear_Glu_3'-tRF	not cholinergic	NS
tRF-25-OSRNLNKSEK	SCORE_PSS	0.368481	0.0294	0.136055	all	Nuclear_Asp_i-tRF	not cholinergic	NS
tRF-35-MXE92NBX7ZOOJ9	Weight_before_Pregnancy_kg	0.571115	0.0166379	0.136567	female	Mitochondrial_Gly_i-tRF	not cholinergic	NS
tRF-22-DXEPZY0DI	SCORE_PSS	-0.367913	0.02967	0.136905	all	Mitochondrial_Gly_i-tRF	not cholinergic	NS
tRF-25-08R959KUMK	Percentiles	0.367868	0.0296914	0.136973	all	Nuclear_Asp_i-tRF	not cholinergic	NS
tRF-25-O1B54ZUPX1	Iron_supplement	-0.36775	0.0297478	0.137126	all	Mitochondrial_Lys_3'-tRF	CholinotRF	NS
tRF-31-R0PSR9593J24D	ChE_M_F_ratio_AChE	-0.59433	0.0194654	0.137662	male	Nuclear_Gly_i-tRF	not cholinergic	NS
tRF-35-3NBZKEUI1ZXF0N	Weight_before_Pregnancy_kg	0.570213	0.0168495	0.137727	female	Mitochondrial_Gly_i-tRF	not cholinergic	NS
tRF-20-BQ8BB2S1	Gestational_age_at_birth.1	-0.544456	0.0194831	0.137763	male	Mitochondrial_Gly_3'-tRF	CholinotRF	NS
tRF-33-7ONRDXEPZY0DDE	Maternal_BMI_before_Pregnancy	0.569926	0.0169173	0.13809	female	Mitochondrial_Gly_i-tRF	not cholinergic	NS
tRF-21-RW18V6XO0	Child_weight_grams	-0.367171	0.0300258	0.138129	all	Nuclear_Gly_i-tRF	not cholinergic	NS
tRF-20-XOUZDZN1	ChE_M_F_ratio_BChE	0.558885	0.0196921	0.138812	male	Mitochondrial_Trp_3'-tRF	CholinotRF	NS
tRF-19-UIX1Q7HV	CORTISOL_pg_mg	0.382847	0.030564	0.139896	all	Mitochondrial_Val_3'-tRF	not cholinergic	NS
tRF-17-EY0VWUJ	Fetal_AChE	-0.376829	0.0306454	0.140165	all	Mitochondrial_Val_3'-tRF	not cholinergic	NS
tRF-32-0WUI8OYDVNZDF	Maternal_Weight_kg	0.568468	0.0172649	0.140177	female	Mitochondrial_Gly_i-tRF	not cholinergic	NS
tRF-24-690M0RHBFV	Maternal_Weight_kg	0.365766	0.0307097	0.140385	all	Mitochondrial_Phe_3'-tRF	CholinotRF	NS
tRF-25-IBB7Z92K01	Head_circumference_cm	-0.365367	0.030906	0.141028	all	Mitochondrial_Thr_3'-tRF	CholinotRF	NS
tRF-24-KEUI1ZXFEI	SCORE_PSS	-0.365233	0.0309723	0.141237	all	Mitochondrial_Gly_i-tRF	not cholinergic	NS
tRF-28-E92NBX7ZOODI	Percentiles	0.365238	0.0309698	0.141237	all	Mitochondrial_Gly_i-tRF	not cholinergic	NS
tRF-22-R008R959J	Fetal_AChE	0.375799	0.0311411	0.141661	all	Nuclear_Asp_i-tRF	not cholinergic	NS
tRF-20-7L73HQP0	number_of_births	-0.364849	0.0311628	0.141729	all	Nuclear_Gly_i-tRF	not cholinergic	NS
tRF-17-4RRWRBJ	Iron_supplement	-0.541476	0.0202952	0.141849	male	Nuclear_Glu_3'-tRF	not cholinergic	NS
tRF-23-7SI7JP8XDV	SCORE_PSS	-0.364224	0.0314743	0.14273	all	Mitochondrial_Gln_3'-tRF	not cholinergic	NS
tRF-26-F1R3WE8RO80	Child_weight_grams	0.566743	0.0176836	0.142816	female	Nuclear_Asp_i-tRF	not cholinergic	NS
tRF-19-94V4SMFM	Apgar_1	0.566098	0.0178423	0.143675	female	Nuclear_Gly_i-tRF	not cholinergic	NS
tRF-29-R008R959KU1Y	SCORE_PSS	0.363661	0.0317578	0.143705	all	Nuclear_Asp_i-tRF	not cholinergic	NS
tRF-24-R9O9337K0V	number_of_pregnancies	-0.363225	0.031978	0.144368	all	Nuclear_Glu_3'-tRF	not cholinergic	NS
tRF-25-Y6IO43ZU2F	SCORE_PSS	-0.363213	0.0319842	0.14438	all	Mitochondrial_Gly_i-tRF	not cholinergic	NS
tRF-27-NRDXEPZY0DI	Maternal_Weight_kg	0.565523	0.0179845	0.144594	female	Mitochondrial_Gly_i-tRF	CholinotRF	NS
tRF-25-5UB1ZZK0O5	Weight_before_Pregnancy_kg	0.362952	0.0321172	0.144822	all	Mitochondrial_Thr_3'-tRF	CholinotRF	NS
tRF-23-N3S3RQJVS	APGAR5_klgl7	0.538754	0.0210599	0.145247	male	Nuclear_Gly_i-tRF	not cholinergic	NS
tRF-28-BZKEUI1ZXFU	Age_at_study_entry	-0.362485	0.0323555	0.145641	all	Mitochondrial_Gly_i-tRF	not cholinergic	NS
tRF-23-2NBX7ZOODI	SCORE_PSS	-0.362425	0.0323865	0.145733	all	Mitochondrial_Gly_i-tRF	CholinotRF	NS
tRF-31-5EYONONU3INDD	SCORE_PSS	-0.564641	0.0182045	0.145907	female	Mitochondrial_Val_3'-tRF	not cholinergic	NS
tRF-29-M0IBB7Z92KE1	CORTISOL_pg_mg	0.580947	0.0182787	0.146274	female	Mitochondrial_Thr_3'-tRF	not cholinergic	NS
tRF-21-WEW6VM4JD	Maternal_BMI	0.564281	0.0182949	0.146319	female	Mitochondrial_Gln_3'-tRF	not cholinergic	NS
tRF-26-F1R3WE8RO80	Length_cm	-0.537793	0.0213353	0.14655	male	Nuclear_Asp_i-tRF	not cholinergic	NS
tRF-20-S334L2H1	Score.PDQ	-0.564064	0.0183496	0.146623	female	Nuclear_Glu_3'-tRF	not cholinergic	NS
tRF-22-BZBZOS4Y1	Maternal_BChE	0.580623	0.0183592	0.146633	female	Mitochondrial_Val_3'-tRF	not cholinergic	NS
tRF-17-LNKSEKL	Fetal_AChE	0.56923	0.0213682	0.146685	male	Nuclear_Asp_i-tRF	not cholinergic	NS
tRF-21-R008R959D	Fetal_AChE	0.372537	0.0327549	0.147037	all	Nuclear_Asp_i-tRF	not cholinergic	NS
tRF-30-QKF1R3WE8RO8	Maternal_Total_ChE	-0.562446	0.0187611	0.148661	female	Nuclear_Asp_i-tRF	not cholinergic	NS
tRF-18-LNKSEKDS	Fetal_BChE	0.585681	0.0217858	0.148897	male	Nuclear_Asp_i-tRF	not cholinergic	NS
tRF-28-5DMKYUYRLHDY	Percentiles	0.562228	0.0188171	0.14899	female	Nuclear_Asp_i-tRF	not cholinergic	NS
tRF-32-10I9BZBZOS4Y1	Score.PDQ	-0.360183	0.0335531	0.149674	all	Mitochondrial_Val_3'-tRF	not cholinergic	NS
tRF-24-RZDMKNR7EV	Age_at_study_entry	-0.360106	0.0335939	0.149775	all	Mitochondrial_Asn_3'-tRF	CholinotRF	NS
tRF-23-DXEPZY0DDE	Maternal_BMI_before_Pregnancy	0.561579	0.0189845	0.149999	female	Mitochondrial_Gly_i-tRF	not cholinergic	NS
tRF-24-QKF1R3WEJJ	Fetal_AChE	0.566809	0.0220539	0.150265	male	Nuclear_Asp_i-tRF	not cholinergic	NS
tRF-32-10I9BZBZOS4Y1	SCORE_PSS	-0.359604	0.03386	0.150509	all	Mitochondrial_Val_3'-tRF	not cholinergic	NS
tRF-16-W6VM4JD	SCORE_PSS	-0.359309	0.0340167	0.150969	all	Mitochondrial_Gln_3'-tRF	not cholinergic	NS
tRF-28-BZKEUI1ZXFU	Maternal_Total_ChE	0.560829	0.0191794	0.151104	female	Mitochondrial_Gly_i-tRF	not cholinergic	NS
tRF-25-5UB1ZZK0O5	SCORE_PSS	-0.359054	0.0341534	0.151404	all	Mitochondrial_Thr_3'-tRF	CholinotRF	NS
tRF-24-R3WE8RO8IS	Maternal_Weight_kg	0.560597	0.01924	0.151436	female	Nuclear_Asp_i-tRF	not cholinergic	NS
tRF-26-BZKEUI1ZXFB	Maternal_BChE	0.364213	0.0342077	0.15156	all	Mitochondrial_Gly_i-tRF	not cholinergic	NS
tRF-28-5DMKYUYRLHDY	Child_weight_grams	0.560447	0.0192795	0.151602	female	Nuclear_Asp_i-tRF	not cholinergic	NS
tRF-19-598LS7EV	Score.PDQ	-0.53443	0.0223211	0.15171	male	Mitochondrial_Gln_3'-tRF	not cholinergic	Sig in females
tRF-20-N3S3RQJV	number_of_pregnancies	-0.358736	0.0343239	0.151882	all	Nuclear_Gly_i-tRF	not cholinergic	NS
tRF-24-DXEPZY0DF5	SCORE_PSS	-0.358735	0.0343245	0.151882	all	Mitochondrial_Gly_i-tRF	not cholinergic	NS
tRF-30-6RRNLNK88KO1	Weight_before_Pregnancy_kg	0.35874	0.0343218	0.151882	all	Nuclear_Glu_3'-tRF	not cholinergic	NS
tRF-28-E92NBX7ZOODI	Maternal_BMI	0.560001	0.0193966	0.152291	female	Mitochondrial_Gly_i-tRF	not cholinergic	NS
tRF-21-94V4SMIFB	Maternal_BMI	-0.55954	0.0195182	0.152925	female	Nuclear_Gly_i-tRF	not cholinergic	NS
tRF-18-IRMM12V	Gestational_age_at_birth.1	-0.357881	0.034786	0.153074	all	Nuclear_Glu_3'-tRF	not cholinergic	NS
tRF-24-R95933JK0V	Head_circumference_cm	-0.559295	0.0195833	0.153201	female	Nuclear_Glu_3'-tRF	not cholinergic	NS
tRF-16-W6VM4JD	Length_cm	-0.357765	0.0348493	0.153281	all	Mitochondrial_Gln_3'-tRF	not cholinergic	NS
tRF-16-8WQ0D5D	ChE_M_F_ratio_BChE	0.368354	0.0349234	0.153549	all	Nuclear_Glu_3'-tRF	not cholinergic	NS
tRF-30-QKF1R3WE8RO8	Maternal_Weight_kg	-0.357619	0.0349287	0.153549	all	Nuclear_Asp_i-tRF	not cholinergic	NS
tRF-24-XB0ZZRD2FV	ChE_M_F_ratio_AChE	0.582469	0.0226994	0.153682	male	Mitochondrial_Thr_3'-tRF	not cholinergic	NS
tRF-17-43ZU2FQ	Maternal_BMI_before_Pregnancy	0.558913	0.0196848	0.153791	female	Mitochondrial_Gly_i-tRF	not cholinergic	NS
tRF-21-2NBX7ZOOD	Maternal_Weight_kg	0.357335	0.0350842	0.153888	all	Mitochondrial_Gly_i-tRF	CholinotRF	NS
tRF-24-R9O9337K0V	Child_weight_grams	-0.558816	0.0197106	0.153905	female	Nuclear_Glu_3'-tRF	not cholinergic	NS
tRF-17-S7PVRSJ	SCORE_PSS	0.558795	0.0197163	0.15392	female	Nuclear_Arg_3'-tRF	CholinotRF	NS
tRF-28-5Z2IUIX1Q7DR	Length_cm	-0.55873	0.0197336	0.154026	female	Mitochondrial_Val_3'-tRF	CholinotRF	NS
tRF-23-N3S3RQJVS	number_of_pregnancies	-0.357197	0.0351596	0.15407	all	Nuclear_Gly_i-tRF	not cholinergic	NS
tRF-24-2IUIX1Q7HV	SCORE_PSS	-0.357095	0.0352158	0.15418	all	Mitochondrial_Val_3'-tRF	CholinotRF	NS
tRF-24-RYVMMV5B2V	Score.PDQ	-0.357018	0.0352579	0.154238	all	Nuclear_Glu_3'-tRF	not cholinergic	NS
tRF-28-BZKEUI1ZXFU	Maternal_Total_ChE	0.362261	0.0352544	0.154238	all	Mitochondrial_Gly_i-tRF	not cholinergic	NS
tRF-19-O9337K0V	Iron_supplement	-0.532745	0.0228283	0.154341	male	Nuclear_Glu_3'-tRF	not cholinergic	NS
tRF-20-RW18V6XO	APGAR5_klgl7	0.532689	0.0228454	0.154361	male	Nuclear_Gly_i-tRF	not cholinergic	NS
tRF-25-OSRNLNKSEK	SCORE_PSS	0.558444	0.0198101	0.15444	female	Nuclear_Asp_i-tRF	not cholinergic	NS
tRF-29-623K7SIR3DIY	Child_weight_grams	0.558306	0.0198469	0.154676	female	Nuclear_Asp_i-tRF	not cholinergic	NS
tRF-32-YDY6IO43ZU2FQ	Weight_before_Pregnancy_kg	0.558249	0.0198621	0.154765	female	Mitochondrial_Gly_i-tRF	not cholinergic	NS
tRF-21-RW18V6XO0	Iron_supplement	-0.532369	0.0229427	0.154801	male	Nuclear_Gly_i-tRF	not cholinergic	NS
tRF-23-MKYUYRLHDY	Iron_supplement	0.55807	0.0199103	0.155052	female	Nuclear_Asp_i-tRF	not cholinergic	NS
tRF-29-UI8OYDVNZD0U	Maternal_Weight_kg	0.557946	0.0199436	0.155224	female	Mitochondrial_Gly_i-tRF	not cholinergic	NS
tRF-23-KEUI1ZXFU	Maternal_BMI	0.55784	0.0199722	0.155387	female	Mitochondrial_Gly_i-tRF	not cholinergic	NS
tRF-17-09Z51UJ	Maternal_AChE	0.563271	0.0230864	0.15555	male	Mitochondrial_Lys_3'-tRF	CholinotRF	NS
tRF-21-623K7SIRD	Age_at_study_entry	-0.356245	0.035685	0.155628	all	Nuclear_Asp_i-tRF	not cholinergic	NS
tRF-30-E92NBX7ZOOJ9	Maternal_Weight_kg	0.356226	0.0356952	0.155628	all	Mitochondrial_Gly_i-tRF	not cholinergic	NS
tRF-17-RW18V6P	Fetal_Total_ChE	-0.36689	0.0357094	0.155658	all	Nuclear_Gly_i-tRF	not cholinergic	NS
tRF-29-64R9598LS7EV	Score.PDQ	-0.557621	0.0200311	0.15567	female	Mitochondrial_Gln_3'-tRF	not cholinergic	NS
tRF-27-VPQOH7HLWXJ	Head_circumference_cm	-0.531448	0.0232248	0.156202	male	Mitochondrial_Asp_3'-tRF	not cholinergic	NS
tRF-34-QKF1R3WE8RO8IS	ChE_M_F_ratio_BChE	0.366433	0.0359575	0.156402	all	Nuclear_Asp_i-tRF	not cholinergic	NS
tRF-21-94V4SMIFB	FSI_new.y	0.57362	0.0201668	0.1565	female	Nuclear_Gly_i-tRF	not cholinergic	NS
tRF-22-BZBZOS4Y1	Maternal_AChE	0.557139	0.0201618	0.1565	female	Mitochondrial_Val_3'-tRF	not cholinergic	NS
tRF-22-KEUI1ZXF1	SCORE_PSS	-0.35568	0.0359995	0.156502	all	Mitochondrial_Gly_i-tRF	not cholinergic	NS
tRF-18-ERM492V	number_of_births	-0.355581	0.036055	0.156661	all	Nuclear_Glu_3'-tRF	not cholinergic	NS
tRF-23-DXEPZY0DDE	Weight_before_Pregnancy_kg	0.556944	0.0202146	0.15669	female	Mitochondrial_Gly_i-tRF	not cholinergic	NS
tRF-27-5DMKYUYRLH4	Iron_supplement	0.530992	0.0233656	0.156918	male	Nuclear_Asp_i-tRF	not cholinergic	NS
tRF-18-DRVQHZV	Child_weight_grams	-0.530634	0.0234766	0.157356	male	Mitochondrial_Asp_3'-tRF	not cholinergic	NS
tRF-20-RW18V6XO	Child_weight_grams	-0.35503	0.0363643	0.157721	all	Nuclear_Gly_i-tRF	not cholinergic	NS
tRF-29-62XB0ZZRD2FV	Maternal_Weight_kg	0.529911	0.0237018	0.158337	male	Mitochondrial_Thr_3'-tRF	not cholinergic	NS
tRF-20-BX7ZOOJ9	Weight_before_Pregnancy_kg	0.555736	0.0205453	0.158439	female	Mitochondrial_Gly_i-tRF	not cholinergic	NS
tRF-21-RNLNKSEK0	Weight_before_Pregnancy_kg	0.555668	0.020564	0.158465	female	Nuclear_Asp_i-tRF	not cholinergic	NS
tRF-19-EPZY0DF5	Head_circumference_cm	-0.354569	0.036625	0.158535	all	Mitochondrial_Gly_i-tRF	not cholinergic	NS
tRF-24-54RNZFS72V	SCORE_PSS	-0.555601	0.0205826	0.158579	female	Mitochondrial_Ala_3'-tRF	CholinotRF	NS
tRF-21-N3S3RQJVB	APGAR5_klgl7	0.354454	0.0366905	0.158735	all	Nuclear_Gly_i-tRF	not cholinergic	NS
tRF-20-XOUZDZN1	Age_at_study_entry	-0.554418	0.0209109	0.160478	female	Mitochondrial_Trp_3'-tRF	CholinotRF	NS
tRF-17-4RRQRBJ	Child_weight_grams	-0.554285	0.0209481	0.160674	female	Nuclear_Glu_3'-tRF	not cholinergic	NS
tRF-24-XB0ZZRD2FV	Maternal_BMI	0.528364	0.0241893	0.160695	male	Mitochondrial_Thr_3'-tRF	not cholinergic	NS
tRF-21-R3WE8RO80	Percentiles	0.554182	0.0209768	0.160804	female	Nuclear_Asp_i-tRF	not cholinergic	NS
tRF-24-RNLN4Q1R29	SCORE_PSS	-0.553556	0.0211526	0.16179	female	Mitochondrial_Gln_3'-tRF	not cholinergic	NS
tRF-30-RS9NS334L2H1	Fetal_BChE	-0.368835	0.0377725	0.162021	all	Nuclear_Glu_3'-tRF	not cholinergic	NS
tRF-19-5933JK0V	Maternal_Total_ChE	-0.553217	0.0212484	0.162252	female	Nuclear_Glu_3'-tRF	not cholinergic	NS
tRF-20-XOUZDZN1	ChE_M_F_ratio_AChE	0.575738	0.024708	0.162931	male	Mitochondrial_Trp_3'-tRF	CholinotRF	NS
tRF-27-Y6IO43ZU2FQ	Maternal_BMI	0.552686	0.0213989	0.163099	female	Mitochondrial_Gly_i-tRF	not cholinergic	NS
tRF-29-6RRNLIK898HR	Maternal_BChE	-0.356885	0.0382721	0.163551	all	Nuclear_Glu_3'-tRF	not cholinergic	NS
tRF-21-WEW6VM4JD	Apgar_5	-0.552407	0.0214783	0.163613	female	Mitochondrial_Gln_3'-tRF	not cholinergic	NS
tRF-21-S3RQJVDEE	Apgar_1	-0.351515	0.0383898	0.163883	all	Nuclear_Gly_i-tRF	not cholinergic	NS
tRF-25-RI2Q2RJO01	Maternal_BMI	0.351406	0.0384543	0.164006	all	Mitochondrial_Phe_3'-tRF	CholinotRF	NS
tRF-31-BZKEUI1ZXF0ND	Age_at_study_entry	-0.351369	0.0384757	0.164046	all	Mitochondrial_Gly_i-tRF	not cholinergic	NS
tRF-23-DXEPZY0DDE	SCORE_PSS	-0.351306	0.0385132	0.164155	all	Mitochondrial_Gly_i-tRF	not cholinergic	NS
tRF-23-N3S3RQJVS	SCORE_PSS	-0.35128	0.0385288	0.164176	all	Nuclear_Gly_i-tRF	not cholinergic	NS
tRF-20-LNK88KO1	SCORE_PSS	0.350899	0.0387538	0.164686	all	Nuclear_Glu_3'-tRF	not cholinergic	NS
tRF-17-VNZDBQ5	SCORE_PSS	-0.350848	0.0387845	0.1648	all	Mitochondrial_Gly_i-tRF	CholinotRF	NS
tRF-17-S7PVRSJ	Child_weight_grams	-0.551327	0.0217879	0.165406	female	Nuclear_Arg_3'-tRF	CholinotRF	NS
tRF-21-RNLNKSEK0	Score.PDQ	0.350397	0.039053	0.165531	all	Nuclear_Asp_i-tRF	not cholinergic	NS
tRF-27-PV94V4SMIFH	Maternal_Total_ChE	0.355469	0.039101	0.165649	all	Nuclear_Gly_i-tRF	not cholinergic	NS
tRF-22-YUY9H33PJ	CORTISOL_pg_mg	0.366345	0.0391863	0.165958	all	Mitochondrial_Gln_3'-tRF	not cholinergic	NS
tRF-23-RNLNKSEKDS	number_of_births	-0.350091	0.0392358	0.166066	all	Nuclear_Asp_i-tRF	not cholinergic	NS
tRF-28-E92NBX7ZOODI	Maternal_Total_ChE	0.355089	0.0393259	0.166396	all	Mitochondrial_Gly_i-tRF	not cholinergic	NS
tRF-26-8OYDVNZDBQE	Maternal_BMI_before_Pregnancy	0.550448	0.0220425	0.166722	female	Mitochondrial_Gly_i-tRF	not cholinergic	NS
tRF-27-F1R3WE8RO84	number_of_pregnancies	0.524076	0.0255822	0.166926	male	Nuclear_Asp_i-tRF	not cholinergic	NS
tRF-21-Q89P9L84D	Fetal_Total_ChE	-0.360107	0.039539	0.166989	all	Nuclear_Gly_i-tRF	not cholinergic	NS
tRF-26-BZKEUI1ZXFB	Maternal_Total_ChE	0.549888	0.022206	0.167392	female	Mitochondrial_Gly_i-tRF	not cholinergic	NS
tRF-24-XB0ZZRD2FV	CORTISOL_pg_mg	0.365257	0.0398176	0.167736	all	Mitochondrial_Thr_3'-tRF	not cholinergic	NS
tRF-27-F4BDNZ8O6FJ	CORTISOL_pg_mg	0.554483	0.0258119	0.168079	male	Mitochondrial_Thr_3'-tRF	not cholinergic	NS
tRF-19-BM4LV72V	Child_weight_grams	-0.523197	0.0258753	0.168311	male	Mitochondrial_Asp_3'-tRF	not cholinergic	NS
tRF-28-5EOB3ZY61DV	Length_cm	-0.549096	0.0224387	0.168406	female	Mitochondrial_Thr_3'-tRF	CholinotRF	NS
tRF-21-2NBX7ZOOD	Maternal_Weight_kg	0.549032	0.0224574	0.168471	female	Mitochondrial_Gly_i-tRF	CholinotRF	NS
tRF-27-5BKD09Z51UJ	SCORE_PSS	-0.548943	0.0224839	0.168622	female	Mitochondrial_Lys_3'-tRF	not cholinergic	Sig in both
tRF-29-5Z2IUIX1Q7HV	Maternal_BMI	0.34858	0.0401503	0.168656	all	Mitochondrial_Val_3'-tRF	not cholinergic	NS
tRF-29-NRDXEPZY0DF5	SCORE_PSS	-0.348495	0.0402023	0.168738	all	Mitochondrial_Gly_i-tRF	not cholinergic	NS
tRF-20-7L73HQP0	number_of_pregnancies	-0.348416	0.0402505	0.168834	all	Nuclear_Gly_i-tRF	not cholinergic	NS
tRF-29-5Z2IUIX1Q7HV	Maternal_Weight_kg	0.348342	0.0402956	0.168955	all	Mitochondrial_Val_3'-tRF	not cholinergic	NS
tRF-30-BZKEUI1ZXF0N	Maternal_Total_ChE	0.548582	0.0225906	0.169176	female	Mitochondrial_Gly_i-tRF	not cholinergic	NS
tRF-18-BZOS4YV	Apgar_1	-0.548322	0.0226679	0.169385	female	Mitochondrial_Val_3'-tRF	not cholinergic	NS
tRF-18-43ZU2F05	Maternal_BMI_before_Pregnancy	0.548027	0.0227556	0.169886	female	Mitochondrial_Gly_i-tRF	not cholinergic	NS
tRF-24-XB0ZZRD2FV	Weight_before_Pregnancy_kg	0.522033	0.0262672	0.169974	male	Mitochondrial_Thr_3'-tRF	not cholinergic	NS
tRF-28-NRDXEPZY0DDE	SCORE_PSS	-0.347816	0.0406192	0.170034	all	Mitochondrial_Gly_i-tRF	CholinotRF	NS
tRF-29-NRDXEPZY0DF5	Weight_before_Pregnancy_kg	0.547837	0.0228124	0.17019	female	Mitochondrial_Gly_i-tRF	not cholinergic	NS
tRF-32-62Z6EXEY0VWUJ	CORTISOL_pg_mg	0.363779	0.0406883	0.170237	all	Mitochondrial_Val_3'-tRF	not cholinergic	NS
tRF-27-F4BDNZ8O6FJ	Maternal_Weight_kg	0.347526	0.0407983	0.170501	all	Mitochondrial_Thr_3'-tRF	not cholinergic	NS
tRF-23-1IBM4LV701	SCORE_PSS	-0.347317	0.0409278	0.170719	all	Mitochondrial_Asp_3'-tRF	not cholinergic	Sig in both
tRF-16-W6VM4JD	Maternal_Total_ChE	-0.352263	0.0410311	0.171028	all	Mitochondrial_Gln_3'-tRF	not cholinergic	NS
tRF-19-EPZY0DF5	Maternal_BMI	0.546916	0.023089	0.171505	female	Mitochondrial_Gly_i-tRF	not cholinergic	NS
tRF-21-623K7SIRD	Age_at_study_entry	-0.546739	0.0231424	0.171626	female	Nuclear_Asp_i-tRF	not cholinergic	NS
tRF-22-YDVNZDBQ5	Maternal_BMI_before_Pregnancy	0.546583	0.0231894	0.171848	female	Mitochondrial_Gly_i-tRF	not cholinergic	NS
tRF-21-WEW6VM4JD	Apgar_1	-0.546322	0.0232686	0.172218	female	Mitochondrial_Gln_3'-tRF	not cholinergic	NS
tRF-22-Q89P9L842	number_of_pregnancies	-0.346471	0.041455	0.172272	all	Nuclear_Gly_i-tRF	not cholinergic	NS
tRF-24-RZDMKNR7EV	number_of_pregnancies	-0.346419	0.0414876	0.172371	all	Mitochondrial_Asn_3'-tRF	CholinotRF	NS
tRF-29-SWRYVMMV5B2V	Percentiles	-0.346333	0.0415418	0.172529	all	Nuclear_Glu_3'-tRF	not cholinergic	NS
tRF-30-6RRNLNK88KO1	Maternal_AChE	-0.356618	0.041635	0.172674	all	Nuclear_Glu_3'-tRF	not cholinergic	NS
tRF-28-5EOB3ZY61DV	Length_cm	-0.346162	0.0416488	0.172677	all	Mitochondrial_Thr_3'-tRF	CholinotRF	NS
tRF-25-08R959KUMK	Score.PDQ	0.346068	0.041708	0.17287	all	Nuclear_Asp_i-tRF	not cholinergic	NS
tRF-29-F1R3WE8RO8IS	Apgar_1	-0.545905	0.0233955	0.172897	female	Nuclear_Asp_i-tRF	not cholinergic	NS
tRF-19-EPZY0DF5	Maternal_Total_ChE	0.545867	0.0234068	0.172899	female	Mitochondrial_Gly_i-tRF	not cholinergic	NS
tRF-21-R3WE8RO80	Iron_supplement	0.545724	0.0234506	0.17316	female	Nuclear_Asp_i-tRF	not cholinergic	NS
tRF-16-W6VM4JD	SCORE_PSS	-0.545478	0.0235257	0.173497	female	Mitochondrial_Gln_3'-tRF	not cholinergic	NS
tRF-20-UE3QHMY1	SCORE_PSS	-0.519689	0.0270708	0.173863	male	Mitochondrial_Asp_3'-tRF	not cholinergic	NS
tRF-27-F4BDNZ8O6FJ	Maternal_BMI	0.345466	0.042089	0.173889	all	Mitochondrial_Thr_3'-tRF	not cholinergic	NS
tRF-23-6XDRVQHZV	Maternal_BMI	0.345238	0.0422335	0.17418	all	Mitochondrial_Asp_3'-tRF	not cholinergic	NS
tRF-18-IRMM12V	Gestational_age_at_birth.1	-0.519274	0.027215	0.174475	male	Nuclear_Glu_3'-tRF	not cholinergic	NS
tRF-29-BZKEUI1ZXFEI	Age_at_study_entry	-0.345003	0.0423835	0.174558	all	Mitochondrial_Gly_i-tRF	not cholinergic	NS
tRF-24-2NBX7ZOO1E	Maternal_Weight_kg	0.344912	0.0424415	0.174697	all	Mitochondrial_Gly_i-tRF	CholinotRF	NS
tRF-30-FN8DYDZDL9X1	Age_at_study_entry	-0.344914	0.04244	0.174697	all	Mitochondrial_Val_3'-tRF	not cholinergic	NS
tRF-24-RYVMMV5B2V	Fetal_BChE	-0.567578	0.0273212	0.174926	male	Nuclear_Glu_3'-tRF	not cholinergic	NS
tRF-26-KEUI1ZXF0ND	SCORE_PSS	-0.344753	0.0425431	0.174958	all	Mitochondrial_Gly_i-tRF	not cholinergic	NS
tRF-24-08R959KU1Y	Maternal_BChE	0.349585	0.0427017	0.175347	all	Nuclear_Asp_i-tRF	not cholinergic	NS
tRF-31-BZKEUI1ZXF0ND	Maternal_Weight_kg	0.344493	0.04271	0.175364	all	Mitochondrial_Gly_i-tRF	not cholinergic	NS
tRF-17-RW18V6P	Fetal_BChE	-0.360396	0.042738	0.17543	all	Nuclear_Gly_i-tRF	not cholinergic	NS
tRF-21-9P8WQ0D5D	Iron_supplement	-0.344448	0.0427389	0.17543	all	Nuclear_Glu_3'-tRF	not cholinergic	NS
tRF-24-8OYDVNZD0U	Maternal_BMI_before_Pregnancy	0.544244	0.0239057	0.175482	female	Mitochondrial_Gly_i-tRF	not cholinergic	NS
tRF-37-0WUI8OYDVNZDBQ5	Maternal_BMI_before_Pregnancy	0.544177	0.0239266	0.175518	female	Mitochondrial_Gly_i-tRF	not cholinergic	NS
tRF-16-W6VM4JD	Maternal_BChE	-0.518446	0.0275047	0.175609	male	Mitochondrial_Gln_3'-tRF	not cholinergic	NS
tRF-17-7ZP33XJ	Weight_before_Pregnancy_kg	0.344308	0.0428289	0.17561	all	Mitochondrial_Ala_3'-tRF	CholinotRF	NS
tRF-23-RNLNKSEKDS	Maternal_BChE	0.349271	0.0429014	0.175765	all	Nuclear_Asp_i-tRF	not cholinergic	NS
tRF-20-UE3QHMY1	Score.PDQ	-0.51827	0.0275664	0.175867	male	Mitochondrial_Asp_3'-tRF	not cholinergic	NS
tRF-30-BZKEUI1ZXF0N	Maternal_Total_ChE	0.348935	0.043115	0.176394	all	Mitochondrial_Gly_i-tRF	not cholinergic	NS
tRF-18-I7JP8XDV	Maternal_BChE	-0.348658	0.0432925	0.176857	all	Mitochondrial_Gln_3'-tRF	not cholinergic	NS
tRF-31-UI8OYDVNZDBQE	SCORE_PSS	-0.343514	0.0433419	0.177006	all	Mitochondrial_Gly_i-tRF	not cholinergic	NS
tRF-24-2NBX7ZOO1E	Maternal_BMI_before_Pregnancy	0.543288	0.0242036	0.177038	female	Mitochondrial_Gly_i-tRF	CholinotRF	NS
tRF-22-Q89P9L842	number_of_births	-0.343325	0.0434652	0.177298	all	Nuclear_Gly_i-tRF	not cholinergic	NS
tRF-32-YDY6IO43ZU2FQ	Maternal_BMI_before_Pregnancy	0.54303	0.0242843	0.177413	female	Mitochondrial_Gly_i-tRF	not cholinergic	NS
tRF-21-RW18V6XO0	number_of_pregnancies	-0.342651	0.0439054	0.178546	all	Nuclear_Gly_i-tRF	not cholinergic	NS
tRF-25-RI2Q2RJO01	Maternal_BMI_before_Pregnancy	0.516348	0.0282491	0.178755	male	Mitochondrial_Phe_3'-tRF	CholinotRF	NS
tRF-23-2IUIX1Q7DR	Maternal_BMI	0.542154	0.0245603	0.178822	female	Mitochondrial_Val_3'-tRF	CholinotRF	NS
tRF-30-UI8OYDVNZDBQ	Weight_before_Pregnancy_kg	0.542117	0.0245719	0.178843	female	Mitochondrial_Gly_i-tRF	not cholinergic	NS
tRF-25-2NBX7ZOOJ9	Maternal_Weight_kg	0.342305	0.0441333	0.179172	all	Mitochondrial_Gly_i-tRF	CholinotRF	NS
tRF-29-SWRYVMMV5B2V	Child_weight_grams	-0.516044	0.0283583	0.179225	male	Nuclear_Glu_3'-tRF	not cholinergic	NS
tRF-28-R008R959KUD4	SCORE_PSS	0.341872	0.0444192	0.180031	all	Nuclear_Asp_i-tRF	not cholinergic	NS
tRF-22-R008R959J	Gestational_age_at_birth.1	0.341773	0.0444847	0.180225	all	Nuclear_Asp_i-tRF	not cholinergic	NS
tRF-37-USYDY6IO43ZU2FQ	Apgar_5	-0.540809	0.0249887	0.181108	female	Mitochondrial_Gly_i-tRF	not cholinergic	NS
tRF-24-XB0ZZRD2FV	Maternal_Weight_kg	0.341089	0.0449408	0.181413	all	Mitochondrial_Thr_3'-tRF	not cholinergic	NS
tRF-25-2NBX7ZOOJ9	SCORE_PSS	-0.341056	0.0449625	0.181429	all	Mitochondrial_Gly_i-tRF	CholinotRF	NS
tRF-20-LNK88KO1	SCORE_PSS	0.540532	0.0250776	0.181625	female	Nuclear_Glu_3'-tRF	not cholinergic	NS
tRF-29-SWRYVMMV5B2V	Head_circumference_cm	-0.514627	0.0288715	0.181716	male	Nuclear_Glu_3'-tRF	not cholinergic	NS
tRF-18-DRVQHZV	Length_cm	-0.340813	0.0451256	0.181889	all	Mitochondrial_Asp_3'-tRF	not cholinergic	NS
tRF-25-2NBX7ZOOJ9	Maternal_BMI_before_Pregnancy	0.540167	0.0251953	0.182393	female	Mitochondrial_Gly_i-tRF	CholinotRF	NS
tRF-26-OSRNLNKSEK0	Iron_supplement	0.540077	0.0252241	0.182503	female	Nuclear_Asp_i-tRF	not cholinergic	NS
tRF-29-SWRYVMMV5B2V	Percentiles	-0.513713	0.0292062	0.183179	male	Nuclear_Glu_3'-tRF	not cholinergic	NS
tRF-24-RNLN4Q1R29	Maternal_BChE	-0.345099	0.0456224	0.183262	all	Mitochondrial_Gln_3'-tRF	not cholinergic	NS
tRF-29-623K7SIR3DIY	Score.PDQ	0.539547	0.0253959	0.183318	female	Nuclear_Asp_i-tRF	not cholinergic	NS
tRF-24-2NBX7ZOO1E	SCORE_PSS	-0.339895	0.0457448	0.183597	all	Mitochondrial_Gly_i-tRF	CholinotRF	NS
tRF-18-DRVQHZV	Head_circumference_cm	-0.339825	0.0457922	0.183715	all	Mitochondrial_Asp_3'-tRF	not cholinergic	NS
tRF-24-54RNZFS72V	Score.PDQ	-0.539119	0.0255353	0.18413	female	Mitochondrial_Ala_3'-tRF	CholinotRF	NS
tRF-28-I9BZBZOS4YV	number_of_pregnancies	-0.339499	0.046014	0.184264	all	Mitochondrial_Val_3'-tRF	not cholinergic	NS
tRF-22-7OFIZ9WUJ	number_of_births	-0.538994	0.0255761	0.18436	female	Mitochondrial_Pro_3'-tRF	CholinotRF	NS
tRF-16-W6VM4JD	Maternal_BChE	-0.344377	0.0461072	0.184512	all	Mitochondrial_Gln_3'-tRF	not cholinergic	NS
tRF-20-LNK88KO1	APGAR5_klgl7	0.339252	0.0461829	0.184725	all	Nuclear_Glu_3'-tRF	not cholinergic	NS
tRF-22-2NBX7ZOO2	Maternal_BMI	0.538485	0.0257426	0.185188	female	Mitochondrial_Gly_i-tRF	CholinotRF	NS
tRF-19-5933JK0V	ChE_M_F_ratio_BChE	0.554654	0.0257567	0.18524	female	Nuclear_Glu_3'-tRF	not cholinergic	NS
tRF-18-OSRNLNDJ	Age_at_study_entry	-0.538374	0.0257789	0.185311	female	Nuclear_Asp_i-tRF	not cholinergic	NS
tRF-25-O1B54ZUPX1	SCORE_PSS	-0.338829	0.0464728	0.185506	all	Mitochondrial_Lys_3'-tRF	CholinotRF	NS
tRF-25-OSRNLNKSEK	Score.PDQ	0.338657	0.0465913	0.185889	all	Nuclear_Asp_i-tRF	not cholinergic	NS
tRF-29-6RRNLIK898HR	CORTISOL_pg_mg	0.354345	0.0466102	0.185946	all	Nuclear_Glu_3'-tRF	not cholinergic	NS
tRF-17-09Z51UJ	CORTISOL_pg_mg	0.554169	0.0259136	0.185979	female	Mitochondrial_Lys_3'-tRF	CholinotRF	NS
tRF-20-5DMKYUYR	Maternal_BChE	-0.511883	0.0298854	0.186106	male	Nuclear_Asp_i-tRF	not cholinergic	NS
tRF-32-7ONRDXEPZY0DI	Age_at_study_entry	-0.537782	0.0259741	0.186348	female	Mitochondrial_Gly_i-tRF	not cholinergic	NS
tRF-27-8OYDVNZDBQ5	Maternal_BMI_before_Pregnancy	0.537678	0.0260085	0.186498	female	Mitochondrial_Gly_i-tRF	not cholinergic	NS
tRF-23-RNLNKSEKDS	CORTISOL_pg_mg	0.553418	0.0261582	0.187082	female	Nuclear_Asp_i-tRF	not cholinergic	NS
tRF-29-6RRNLIK898HR	ChE_M_F_ratio_BChE	0.525714	0.0302047	0.187443	male	Nuclear_Glu_3'-tRF	not cholinergic	NS
tRF-24-R9598LS7EV	Fetal_BChE	-0.353625	0.0470897	0.18746	all	Mitochondrial_Gln_3'-tRF	not cholinergic	Sig in females
tRF-23-RYVMMV5B01	Age_at_study_entry	-0.510954	0.0302352	0.187576	male	Nuclear_Glu_3'-tRF	not cholinergic	NS
tRF-30-E92NBX7ZOOJ9	Maternal_BMI_before_Pregnancy	0.536901	0.0262664	0.18766	female	Mitochondrial_Gly_i-tRF	not cholinergic	NS
tRF-31-BZKEUI1ZXF0ND	Maternal_Total_ChE	0.342731	0.0472275	0.187863	all	Mitochondrial_Gly_i-tRF	not cholinergic	NS
tRF-32-QKF1R3WE8RO84	Child_weight_grams	0.536731	0.0263232	0.187968	female	Nuclear_Asp_i-tRF	not cholinergic	NS
tRF-36-0WUI8OYDVNZDBQE	SCORE_PSS	-0.337628	0.0473036	0.188057	all	Mitochondrial_Gly_i-tRF	not cholinergic	NS
tRF-24-Q89P9L84FS	ChE_M_F_ratio_AChE	-0.353252	0.047339	0.188125	all	Nuclear_Gly_i-tRF	not cholinergic	NS
tRF-20-RW18V6XO	Iron_supplement	-0.510636	0.0303556	0.188152	male	Nuclear_Gly_i-tRF	not cholinergic	NS
tRF-21-S3RQJVDEE	number_of_births	-0.337477	0.0474091	0.18828	all	Nuclear_Gly_i-tRF	not cholinergic	NS
tRF-29-BZKEUI1ZXFEI	Weight_before_Pregnancy_kg	0.536462	0.0264131	0.188414	female	Mitochondrial_Gly_i-tRF	not cholinergic	NS
tRF-37-USYDY6IO43ZU2FQ	SCORE_PSS	-0.337374	0.0474808	0.188416	all	Mitochondrial_Gly_i-tRF	not cholinergic	NS
tRF-24-RNLN4Q1R29	Maternal_Total_ChE	-0.342282	0.0475364	0.188519	all	Mitochondrial_Gln_3'-tRF	not cholinergic	NS
tRF-22-DXEPZY0DI	Weight_before_Pregnancy_kg	0.337114	0.0476633	0.188877	all	Mitochondrial_Gly_i-tRF	not cholinergic	NS
tRF-27-VPQOH7HLWXJ	Gestational_age_at_birth.1	-0.510055	0.0305764	0.189171	male	Mitochondrial_Asp_3'-tRF	not cholinergic	NS
tRF-29-64R9598LS7EV	Score.PDQ	-0.510028	0.0305867	0.189171	male	Mitochondrial_Gln_3'-tRF	not cholinergic	NS
tRF-17-7ZP33XJ	Percentiles	-0.336903	0.0478113	0.189321	all	Mitochondrial_Ala_3'-tRF	CholinotRF	NS
tRF-20-UE3QHMY1	Length_cm	-0.336781	0.0478972	0.189502	all	Mitochondrial_Asp_3'-tRF	not cholinergic	NS
tRF-24-R9O9337K0V	number_of_pregnancies	-0.509758	0.0306896	0.189567	male	Nuclear_Glu_3'-tRF	not cholinergic	NS
tRF-24-R95933JK0V	Iron_supplement	-0.509417	0.0308205	0.190107	male	Nuclear_Glu_3'-tRF	not cholinergic	NS
tRF-25-08R959KUMK	Child_weight_grams	0.535295	0.0268059	0.190458	female	Nuclear_Asp_i-tRF	not cholinergic	NS
tRF-27-BZKEUI1ZXF1	Age_at_study_entry	-0.336137	0.0483521	0.190653	all	Mitochondrial_Gly_i-tRF	not cholinergic	NS
tRF-32-10I9BZBZOS4Y1	CORTISOL_pg_mg	0.351684	0.0484002	0.190777	all	Mitochondrial_Val_3'-tRF	not cholinergic	NS
tRF-23-RNLNKSEKDS	Iron_supplement	-0.508792	0.031061	0.191167	male	Nuclear_Asp_i-tRF	not cholinergic	NS
tRF-23-RYVMMV5B01	Fetal_AChE	0.539237	0.0311177	0.191436	male	Nuclear_Glu_3'-tRF	not cholinergic	NS
tRF-31-1293WEW6VM4JD	Score.PDQ	-0.335293	0.0489535	0.192171	all	Mitochondrial_Gln_3'-tRF	not cholinergic	NS
tRF-28-5EOB3ZY61DV	number_of_pregnancies	-0.335144	0.0490605	0.192319	all	Mitochondrial_Thr_3'-tRF	CholinotRF	NS
tRF-24-2IUIX1Q7HV	SCORE_PSS	-0.534214	0.0271739	0.192442	female	Mitochondrial_Val_3'-tRF	CholinotRF	NS
tRF-17-VNZDBQ5	Weight_before_Pregnancy_kg	0.533745	0.0273349	0.193448	female	Mitochondrial_Gly_i-tRF	CholinotRF	NS
tRF-23-3IRW18V60M	Fetal_Total_ChE	-0.344661	0.0495021	0.193533	all	Nuclear_Gly_i-tRF	not cholinergic	NS
tRF-29-BZKEUI1ZXFEI	Maternal_Total_ChE	0.339373	0.0495805	0.193706	all	Mitochondrial_Gly_i-tRF	not cholinergic	NS
tRF-31-1293WEW6VM4JD	CORTISOL_pg_mg	0.349972	0.0495795	0.193706	all	Mitochondrial_Gln_3'-tRF	not cholinergic	NS
tRF-20-LIK898O1	Maternal_AChE	-0.344514	0.0496063	0.193751	all	Nuclear_Glu_3'-tRF	not cholinergic	NS
tRF-29-UI8OYDVNZD0U	SCORE_PSS	-0.334322	0.0496533	0.193898	all	Mitochondrial_Gly_i-tRF	not cholinergic	NS
tRF-24-O1B54ZUPJR	Fetal_AChE	-0.533405	0.0274519	0.194077	female	Mitochondrial_Lys_3'-tRF	CholinotRF	NS
tRF-20-XOUZDZN1	Maternal_Weight_kg	0.334164	0.049768	0.19418	all	Mitochondrial_Trp_3'-tRF	CholinotRF	NS
tRF-19-O9337K0V	Maternal_BMI_before_Pregnancy	0.33408	0.0498287	0.194288	all	Nuclear_Glu_3'-tRF	not cholinergic	NS
tRF-23-IO43ZU2F05	Age_at_study_entry	-0.333996	0.0498898	0.194416	all	Mitochondrial_Gly_i-tRF	not cholinergic	NS
tRF-25-RNLN4Q1RV1	Fetal_BChE	-0.349378	0.0499943	0.194658	all	Mitochondrial_Gln_3'-tRF	not cholinergic	NS
tRF-25-RNLNK88KO1	Iron_supplement	-0.333623	0.0501618	0.195125	all	Nuclear_Glu_3'-tRF	not cholinergic	NS
tRF-17-7ZP33XJ	Maternal_BMI	0.333585	0.0501896	0.19513	all	Mitochondrial_Ala_3'-tRF	CholinotRF	NS
tRF-27-VPQOH7HLWXJ	number_of_pregnancies	-0.333569	0.0502009	0.19513	all	Mitochondrial_Asp_3'-tRF	not cholinergic	NS
tRF-20-94V4SMIF	Apgar_1	-0.506584	0.0319219	0.195188	male	Nuclear_Gly_i-tRF	not cholinergic	NS
tRF-26-BZKEUI1ZXFB	Weight_before_Pregnancy_kg	0.333422	0.0503087	0.195401	all	Mitochondrial_Gly_i-tRF	not cholinergic	NS
tRF-18-I7JP8XDV	Maternal_Total_ChE	-0.338148	0.0504623	0.19574	all	Mitochondrial_Gln_3'-tRF	not cholinergic	NS
tRF-24-690M0RHBFV	Iron_supplement	-0.333228	0.0504505	0.19574	all	Mitochondrial_Phe_3'-tRF	CholinotRF	NS
tRF-23-3IRW18V60M	Iron_supplement	-0.506153	0.0320923	0.195854	male	Nuclear_Gly_i-tRF	not cholinergic	NS
tRF-24-8OYDVNZD0U	Weight_before_Pregnancy_kg	0.532212	0.0278656	0.195992	female	Mitochondrial_Gly_i-tRF	not cholinergic	NS
tRF-24-RYVMMV5B2V	SCORE_PSS	-0.333059	0.0505751	0.19607	all	Nuclear_Glu_3'-tRF	not cholinergic	NS
tRF-19-EPZY0DF5	Maternal_Total_ChE	0.337964	0.0505952	0.196126	all	Mitochondrial_Gly_i-tRF	not cholinergic	NS
tRF-26-HK4B8XVQN5D	Head_circumference_cm	-0.505869	0.0322048	0.196274	male	Mitochondrial_Asp_3'-tRF	not cholinergic	NS
tRF-23-DXEPZY0DDE	Maternal_BMI	0.332785	0.0507771	0.196558	all	Mitochondrial_Gly_i-tRF	not cholinergic	NS
tRF-23-DXEPZY0DDE	Weight_before_Pregnancy_kg	0.332799	0.0507664	0.196558	all	Mitochondrial_Gly_i-tRF	not cholinergic	NS
tRF-24-XB0ZZRD2FV	Fetal_Total_ChE	0.342863	0.0507814	0.196558	all	Mitochondrial_Thr_3'-tRF	not cholinergic	NS
tRF-24-RNLN4Q1R29	Score.PDQ	-0.531713	0.02804	0.196849	female	Mitochondrial_Gln_3'-tRF	not cholinergic	NS
tRF-34-QKF1R3WE8RO8IS	Maternal_BChE	-0.337272	0.0510998	0.197339	all	Nuclear_Asp_i-tRF	not cholinergic	NS
tRF-23-N3S3RQJVS	number_of_births	-0.332162	0.051238	0.197683	all	Nuclear_Gly_i-tRF	not cholinergic	NS
tRF-22-BZBZOS4Y1	FSI_new.y	0.547003	0.0283206	0.198326	female	Mitochondrial_Val_3'-tRF	not cholinergic	NS
tRF-22-DXEPZY0DI	Maternal_BMI_before_Pregnancy	0.331773	0.0515277	0.198489	all	Mitochondrial_Gly_i-tRF	not cholinergic	NS
tRF-24-Q89P9L84FS	Maternal_Total_ChE	0.336682	0.0515334	0.198492	all	Nuclear_Gly_i-tRF	not cholinergic	NS
tRF-33-10I9BZBZOS4YV	Apgar_1	-0.530748	0.02838	0.19866	female	Mitochondrial_Val_3'-tRF	not cholinergic	NS
tRF-31-623K7SIR3DR20	Fetal_AChE	0.534782	0.0328144	0.198664	male	Nuclear_Asp_i-tRF	not cholinergic	NS
tRF-17-7L73HQM	Fetal_Total_ChE	-0.34156	0.051725	0.199057	all	Nuclear_Gly_i-tRF	not cholinergic	NS
tRF-18-RW18V60M	Fetal_Total_ChE	-0.341407	0.0518371	0.199337	all	Nuclear_Gly_i-tRF	not cholinergic	NS
tRF-28-623K7SIR3DDY	Length_cm	-0.503809	0.0330302	0.199509	male	Nuclear_Asp_i-tRF	not cholinergic	NS
tRF-21-R008R959D	Length_cm	0.331165	0.0519832	0.1997	all	Nuclear_Asp_i-tRF	not cholinergic	NS
tRF-21-UF04QZ45D	ChE_M_F_ratio_BChE	0.546167	0.028612	0.199843	female	Mitochondrial_Ser_3'-tRF	CholinotRF	NS
tRF-25-Y6IO43ZU2F	Maternal_Weight_kg	0.529878	0.0286889	0.200176	female	Mitochondrial_Gly_i-tRF	not cholinergic	NS
tRF-27-8OYDVNZDBQ5	Age_at_study_entry	-0.330895	0.0521862	0.200183	all	Mitochondrial_Gly_i-tRF	not cholinergic	NS
tRF-23-6XDRVQHZV	Maternal_BMI_before_Pregnancy	0.529805	0.028715	0.20029	female	Mitochondrial_Asp_3'-tRF	not cholinergic	NS
tRF-28-62XB0ZZRD2D1	CORTISOL_pg_mg	0.533705	0.033235	0.200302	male	Mitochondrial_Thr_3'-tRF	not cholinergic	NS
tRF-27-8OYDVNZDBQ5	SCORE_PSS	-0.330818	0.0522443	0.200331	all	Mitochondrial_Gly_i-tRF	not cholinergic	NS
tRF-21-623K7SIRD	Weight_before_Pregnancy_kg	0.529747	0.0287357	0.200333	female	Nuclear_Asp_i-tRF	not cholinergic	NS
tRF-22-BDNZ8O6FJ	Fetal_AChE	-0.340803	0.0522796	0.20041	all	Mitochondrial_Thr_3'-tRF	not cholinergic	Sig in females
tRF-27-QK11M3WE8SM	Gestational_age_at_birth.1	0.502925	0.0333895	0.200998	male	Nuclear_Gly_i-tRF	not cholinergic	NS
tRF-23-3IRW18V60M	number_of_pregnancies	-0.330451	0.0525219	0.201133	all	Nuclear_Gly_i-tRF	not cholinergic	NS
tRF-24-PV94V4SMFM	Iron_supplement	-0.502586	0.0335282	0.201411	male	Nuclear_Gly_i-tRF	not cholinergic	NS
tRF-22-DXEPZY0DI	Maternal_Weight_kg	0.529051	0.0289852	0.201411	female	Mitochondrial_Gly_i-tRF	not cholinergic	NS
tRF-31-BZKEUI1ZXF0ND	Maternal_Total_ChE	0.529077	0.0289759	0.201411	female	Mitochondrial_Gly_i-tRF	not cholinergic	NS
tRF-30-RERNLN4Q1RV1	SCORE_PSS	-0.528995	0.0290054	0.201463	female	Mitochondrial_Gln_3'-tRF	not cholinergic	NS
tRF-18-IRMM12V	Head_circumference_cm	-0.528809	0.0290723	0.201699	female	Nuclear_Glu_3'-tRF	not cholinergic	NS
tRF-16-W6VM4JD	Maternal_Total_ChE	-0.516876	0.0336243	0.20188	male	Mitochondrial_Gln_3'-tRF	not cholinergic	NS
tRF-26-Y6IO43ZU2FE	Maternal_Weight_kg	0.33008	0.0528033	0.201888	all	Mitochondrial_Gly_i-tRF	not cholinergic	NS
tRF-21-N3S3RQJVB	number_of_births	-0.502263	0.0336605	0.20198	male	Nuclear_Gly_i-tRF	not cholinergic	NS
tRF-18-5933JKR	ChE_M_F_ratio_BChE	0.339973	0.0528928	0.202123	all	Nuclear_Glu_3'-tRF	not cholinergic	NS
tRF-36-0WUI8OYDVNZDBQE	Age_at_study_entry	-0.329891	0.0529476	0.202258	all	Mitochondrial_Gly_i-tRF	not cholinergic	NS
tRF-28-62XB0ZZRD2D1	SCORE_PSS	-0.329769	0.0530408	0.202478	all	Mitochondrial_Thr_3'-tRF	not cholinergic	NS
tRF-29-SWRYVMMV5B2V	number_of_pregnancies	-0.329444	0.0532894	0.202978	all	Nuclear_Glu_3'-tRF	not cholinergic	NS
tRF-28-UEVUUMHNU6V	Length_cm	-0.329367	0.0533485	0.203184	all	Mitochondrial_Arg_3'-tRF	CholinotRF	NS
tRF-16-8WQ0D5D	Score.PDQ	-0.329132	0.053529	0.203702	all	Nuclear_Glu_3'-tRF	not cholinergic	NS
tRF-23-QKF1R3WE0J	Fetal_AChE	0.339111	0.0535363	0.203711	all	Nuclear_Asp_i-tRF	not cholinergic	NS
tRF-24-DXEPZY0DF5	Weight_before_Pregnancy_kg	0.527585	0.0295161	0.203841	female	Mitochondrial_Gly_i-tRF	not cholinergic	NS
tRF-27-M8ZLSSXUOLJ	Apgar_10	-0.328943	0.0536747	0.203993	all	Nuclear_Glu_3'-tRF	not cholinergic	NS
tRF-23-7SIRMM12V	SCORE_PSS	-0.500984	0.0341887	0.204147	male	Nuclear_Glu_3'-tRF	not cholinergic	NS
tRF-22-YDVNZDBQ5	SCORE_PSS	-0.328774	0.0538048	0.204336	all	Mitochondrial_Gly_i-tRF	not cholinergic	NS
tRF-24-RW18V6XOIE	Score.PDQ	-0.52714	0.0296789	0.204656	female	Nuclear_Gly_i-tRF	not cholinergic	NS
tRF-28-E92NBX7ZOODI	Apgar_5	-0.526791	0.0298066	0.205365	female	Mitochondrial_Gly_i-tRF	not cholinergic	NS
tRF-24-O1B54ZUPJR	SCORE_PSS	-0.328174	0.0542698	0.205458	all	Mitochondrial_Lys_3'-tRF	CholinotRF	NS
tRF-31-623K7SIR3DR20	Score.PDQ	0.328143	0.0542938	0.205511	all	Nuclear_Asp_i-tRF	not cholinergic	NS
tRF-33-10I9BZBZOS4YV	SCORE_PSS	-0.526688	0.0298447	0.205559	female	Mitochondrial_Val_3'-tRF	not cholinergic	NS
tRF-22-MKYUYRLH4	Fetal_BChE	0.547568	0.0346115	0.205919	male	Nuclear_Asp_i-tRF	not cholinergic	NS
tRF-19-BM4LV72V	Head_circumference_cm	-0.499816	0.0346771	0.206187	male	Mitochondrial_Asp_3'-tRF	not cholinergic	NS
tRF-30-R008R959KUMK	Percentiles	0.327722	0.0546223	0.206327	all	Nuclear_Asp_i-tRF	not cholinergic	NS
tRF-22-BDNZ8O6FJ	SCORE_PSS	-0.327459	0.0548285	0.206775	all	Mitochondrial_Thr_3'-tRF	not cholinergic	Sig in females
tRF-28-QK11M3WE8SDV	Gestational_age_at_birth.1	0.499472	0.0348218	0.206885	male	Nuclear_Gly_i-tRF	not cholinergic	NS
tRF-24-RI2Q2RJOE1	Maternal_Weight_kg	0.499219	0.0349283	0.207284	male	Mitochondrial_Phe_3'-tRF	CholinotRF	NS
tRF-24-XB0ZZRD2FV	Fetal_Total_ChE	0.529285	0.0350038	0.207561	male	Mitochondrial_Thr_3'-tRF	not cholinergic	NS
tRF-24-DXEPZY0DF5	Weight_before_Pregnancy_kg	0.327099	0.0551112	0.207575	all	Mitochondrial_Gly_i-tRF	not cholinergic	NS
tRF-23-M2OSRNLNDJ	Age_at_study_entry	-0.525626	0.0302372	0.207729	female	Nuclear_Asp_i-tRF	CholinotRF	NS
tRF-23-MKYUYRLHDY	Percentiles	0.326834	0.0553199	0.208132	all	Nuclear_Asp_i-tRF	not cholinergic	NS
tRF-21-623K7SIRD	Length_cm	0.32679	0.0553547	0.208187	all	Nuclear_Asp_i-tRF	not cholinergic	NS
tRF-25-IBB7Z92K01	SCORE_PSS	-0.326699	0.0554269	0.208288	all	Mitochondrial_Thr_3'-tRF	CholinotRF	NS
tRF-23-2NBX7ZOODI	Maternal_Weight_kg	0.326672	0.0554477	0.208309	all	Mitochondrial_Gly_i-tRF	CholinotRF	NS
tRF-32-YDY6IO43ZU2FQ	SCORE_PSS	-0.326542	0.0555509	0.208602	all	Mitochondrial_Gly_i-tRF	not cholinergic	NS
tRF-32-62Z6EXEY0VWUJ	Maternal_BMI	0.326518	0.0555703	0.208615	all	Mitochondrial_Val_3'-tRF	not cholinergic	NS
tRF-27-5BKD09Z51UJ	SCORE_PSS	-0.498216	0.0353543	0.208806	male	Mitochondrial_Lys_3'-tRF	not cholinergic	Sig in both
tRF-19-EPZY0DF5	Age_at_study_entry	-0.326434	0.0556363	0.208808	all	Mitochondrial_Gly_i-tRF	not cholinergic	NS
tRF-28-62XB0ZZRD2D1	Maternal_BMI	0.497798	0.0355329	0.209462	male	Mitochondrial_Thr_3'-tRF	not cholinergic	NS
tRF-30-5DMKYUYRLHR0	Length_cm	-0.326164	0.0558513	0.209481	all	Nuclear_Asp_i-tRF	not cholinergic	NS
tRF-19-BM4LV72V	SCORE_PSS	-0.326108	0.0558958	0.209591	all	Mitochondrial_Asp_3'-tRF	not cholinergic	NS
tRF-17-7ZP33XJ	Weight_before_Pregnancy_kg	0.497602	0.0356167	0.209806	male	Mitochondrial_Ala_3'-tRF	CholinotRF	NS
tRF-19-0M0RHBFV	CORTISOL_pg_mg	0.540453	0.0306662	0.209813	female	Mitochondrial_Phe_3'-tRF	CholinotRF	NS
tRF-18-IRY7ZZDV	Iron_supplement	0.497399	0.0357037	0.210228	male	Nuclear_Ser_3'-tRF	CholinotRF	NS
tRF-22-R008R959J	Gestational_age_at_birth.1	0.497404	0.0357015	0.210228	male	Nuclear_Asp_i-tRF	not cholinergic	NS
tRF-24-Q89P9L84FS	number_of_births	-0.325667	0.056248	0.210566	all	Nuclear_Gly_i-tRF	not cholinergic	NS
tRF-25-LSN3S3RQJV	Fetal_BChE	-0.340798	0.0562974	0.210655	all	Nuclear_Gly_i-tRF	not cholinergic	NS
tRF-25-08R959KUMK	Iron_supplement	0.523652	0.0309775	0.211032	female	Nuclear_Asp_i-tRF	not cholinergic	NS
tRF-25-5UB1ZZK0O5	Maternal_Weight_kg	0.496741	0.0359875	0.211264	male	Mitochondrial_Thr_3'-tRF	CholinotRF	NS
tRF-35-MXE92NBX7ZOOJ9	Maternal_BMI	0.523433	0.0310604	0.211387	female	Mitochondrial_Gly_i-tRF	not cholinergic	NS
tRF-28-5EOB3ZY61DV	SCORE_PSS	-0.523237	0.0311346	0.211647	female	Mitochondrial_Thr_3'-tRF	CholinotRF	NS
tRF-18-DRVQHZV	SCORE_PSS	-0.325095	0.0567072	0.211746	all	Mitochondrial_Asp_3'-tRF	not cholinergic	NS
tRF-24-690M0RHBFV	Maternal_BMI	0.324992	0.0567899	0.211959	all	Mitochondrial_Phe_3'-tRF	CholinotRF	NS
tRF-16-8WQ0D5D	Maternal_BChE	-0.329806	0.0568014	0.211983	all	Nuclear_Glu_3'-tRF	not cholinergic	NS
tRF-21-RNLNKSEK0	Iron_supplement	0.522992	0.0312277	0.212	female	Nuclear_Asp_i-tRF	not cholinergic	NS
tRF-30-UI8OYDVNZDBQ	SCORE_PSS	-0.324764	0.0569737	0.212395	all	Mitochondrial_Gly_i-tRF	not cholinergic	NS
tRF-25-LY7L73HQP0	Maternal_BMI_before_Pregnancy	-0.324712	0.0570162	0.212438	all	Nuclear_Gly_i-tRF	not cholinergic	NS
tRF-19-0M0RHBFV	Gestational_age_at_birth.1	-0.495861	0.0363693	0.21265	male	Mitochondrial_Phe_3'-tRF	CholinotRF	NS
tRF-19-EPZY0DF5	Apgar_5	0.495845	0.0363762	0.21265	male	Mitochondrial_Gly_i-tRF	not cholinergic	NS
tRF-17-7ZP33XJ	Child_weight_grams	-0.324575	0.0571266	0.212676	all	Mitochondrial_Ala_3'-tRF	CholinotRF	NS
tRF-16-8WQ0D5D	Maternal_Total_ChE	-0.329272	0.0572282	0.212862	all	Nuclear_Glu_3'-tRF	not cholinergic	NS
tRF-27-08R959KUMKH	Fetal_Total_ChE	0.525746	0.0364707	0.212888	male	Nuclear_Asp_i-tRF	not cholinergic	NS
tRF-26-739P8WQ0D5D	Apgar_10	-0.324377	0.0572872	0.213004	all	Nuclear_Glu_3'-tRF	not cholinergic	NS
tRF-16-8S746DD	Maternal_BMI_before_Pregnancy	0.522451	0.0314346	0.213165	female	Nuclear_Glu_3'-tRF	not cholinergic	NS
tRF-18-RW18V60M	Fetal_BChE	-0.339374	0.0574016	0.21334	all	Nuclear_Gly_i-tRF	not cholinergic	NS
tRF-16-LNKSEK0	Score.PDQ	0.495273	0.0366266	0.213506	male	Nuclear_Asp_i-tRF	not cholinergic	NS
tRF-24-Q89P9L84FS	ChE_M_F_ratio_BChE	-0.537993	0.0315845	0.213857	female	Nuclear_Gly_i-tRF	not cholinergic	NS
tRF-25-RNLNK88KO1	Percentiles	-0.522009	0.0316041	0.213885	female	Nuclear_Glu_3'-tRF	not cholinergic	NS
tRF-29-64R9598LS7EV	Fetal_BChE	-0.338964	0.0577224	0.214158	all	Mitochondrial_Gln_3'-tRF	not cholinergic	NS
tRF-17-7ZP33XJ	Head_circumference_cm	-0.323742	0.0578048	0.214295	all	Mitochondrial_Ala_3'-tRF	CholinotRF	NS
tRF-23-MKYUYRLHDY	Maternal_Total_ChE	0.509034	0.0369001	0.214664	male	Nuclear_Asp_i-tRF	not cholinergic	NS
tRF-19-598LS7EV	Maternal_Total_ChE	-0.32831	0.0580023	0.21481	all	Mitochondrial_Gln_3'-tRF	not cholinergic	Sig in females
tRF-33-7ONRDXEPZY0DDE	Maternal_Total_ChE	0.521439	0.0318237	0.214877	female	Mitochondrial_Gly_i-tRF	not cholinergic	NS
tRF-21-Q89P9L84D	Fetal_BChE	-0.338569	0.0580333	0.214897	all	Nuclear_Gly_i-tRF	not cholinergic	NS
tRF-21-RNLNKSEK0	Maternal_Weight_kg	0.521362	0.0318533	0.214938	female	Nuclear_Asp_i-tRF	not cholinergic	NS
tRF-24-XB0ZZRD2FV	ChE_M_F_ratio_AChE	0.338473	0.0581091	0.215012	all	Mitochondrial_Thr_3'-tRF	not cholinergic	NS
tRF-25-LSN3S3RQJV	number_of_births	-0.323392	0.0580918	0.215012	all	Nuclear_Gly_i-tRF	not cholinergic	NS
tRF-28-E92NBX7ZOODI	Maternal_Weight_kg	0.323141	0.0582983	0.215519	all	Mitochondrial_Gly_i-tRF	not cholinergic	NS
tRF-28-62XB0ZZRD2D1	Length_cm	-0.520884	0.0320385	0.215761	female	Mitochondrial_Thr_3'-tRF	not cholinergic	NS
tRF-19-BM4LV72V	Length_cm	-0.322896	0.0584998	0.216052	all	Mitochondrial_Asp_3'-tRF	not cholinergic	NS
tRF-26-8OYDVNZDBQE	Age_at_study_entry	-0.32276	0.0586124	0.216369	all	Mitochondrial_Gly_i-tRF	not cholinergic	NS
tRF-27-VPQOH7HLWXJ	Age_at_study_entry	-0.493745	0.0373006	0.216535	male	Mitochondrial_Asp_3'-tRF	not cholinergic	NS
tRF-26-5UB1ZZK0O5D	Score.PDQ	-0.322475	0.0588483	0.216929	all	Mitochondrial_Thr_3'-tRF	CholinotRF	NS
tRF-16-8S746DD	ChE_M_F_ratio_AChE	0.520178	0.0323136	0.216976	female	Nuclear_Glu_3'-tRF	not cholinergic	NS
tRF-29-5Z2IUIX1Q7HV	Maternal_Weight_kg	0.520146	0.0323262	0.217025	female	Mitochondrial_Val_3'-tRF	not cholinergic	NS
tRF-18-I7JP8XDV	Score.PDQ	-0.322289	0.0590028	0.217304	all	Mitochondrial_Gln_3'-tRF	not cholinergic	NS
tRF-17-EY0VWUJ	number_of_pregnancies	0.493042	0.0376142	0.217812	male	Mitochondrial_Val_3'-tRF	not cholinergic	NS
tRF-24-690M0RHBFV	ChE_M_F_ratio_AChE	0.337057	0.059235	0.217886	all	Mitochondrial_Phe_3'-tRF	CholinotRF	NS
tRF-25-RNLIK8V8O1	Maternal_BMI_before_Pregnancy	0.519493	0.0325823	0.218055	female	Nuclear_Glu_3'-tRF	not cholinergic	NS
tRF-21-S3RQJVDEE	number_of_births	-0.49283	0.0377091	0.218107	male	Nuclear_Gly_i-tRF	not cholinergic	NS
tRF-30-QKF1R3WE8RO8	Length_cm	-0.492768	0.0377368	0.218206	male	Nuclear_Asp_i-tRF	not cholinergic	NS
tRF-24-R95933JK0V	Child_weight_grams	-0.519347	0.0326398	0.218241	female	Nuclear_Glu_3'-tRF	not cholinergic	NS
tRF-30-UI8OYDVNZDBQ	Maternal_Weight_kg	0.321708	0.0594871	0.218423	all	Mitochondrial_Gly_i-tRF	not cholinergic	NS
tRF-22-MKYUYRLH4	SCORE_PSS	0.32161	0.0595694	0.21861	all	Nuclear_Asp_i-tRF	not cholinergic	NS
tRF-37-0WUI8OYDVNZDBQ5	Weight_before_Pregnancy_kg	0.321584	0.0595907	0.218656	all	Mitochondrial_Gly_i-tRF	not cholinergic	NS
tRF-25-OSRNLNKSEK	Length_cm	-0.492496	0.0378588	0.218666	male	Nuclear_Asp_i-tRF	not cholinergic	NS
tRF-17-7ZP33XJ	CORTISOL_pg_mg	0.336526	0.0596613	0.218771	all	Mitochondrial_Ala_3'-tRF	CholinotRF	NS
tRF-26-OSRNLNKSEK0	SCORE_PSS	0.321372	0.0597689	0.21906	all	Nuclear_Asp_i-tRF	not cholinergic	NS
tRF-27-5BKD09Z51UJ	CORTISOL_pg_mg	0.522214	0.0379805	0.219062	male	Mitochondrial_Lys_3'-tRF	not cholinergic	Sig in both
tRF-21-2FYOB015D	Head_circumference_cm	-0.492152	0.0380136	0.219099	male	Mitochondrial_Gly_3'-tRF	CholinotRF	NS
tRF-27-Y6IO43ZU2FQ	SCORE_PSS	-0.32128	0.0598458	0.219214	all	Mitochondrial_Gly_i-tRF	not cholinergic	NS
tRF-24-O1B54ZUPJR	Score.PDQ	-0.321247	0.0598738	0.219237	all	Mitochondrial_Lys_3'-tRF	CholinotRF	NS
tRF-16-LNKSEK0	Fetal_BChE	0.539105	0.0380988	0.219375	male	Nuclear_Asp_i-tRF	not cholinergic	NS
tRF-27-M8ZLSSXUOLJ	FSI_new.y	0.53899	0.0381478	0.219401	male	Nuclear_Glu_3'-tRF	not cholinergic	NS
tRF-32-10I9BZBZOS4Y1	Apgar_1	-0.518684	0.0329017	0.219564	female	Mitochondrial_Val_3'-tRF	not cholinergic	NS
tRF-24-XB0ZZRD2FV	Apgar_1	-0.518577	0.0329442	0.219807	female	Mitochondrial_Thr_3'-tRF	not cholinergic	NS
tRF-25-RNLIK898O1	Fetal_Total_ChE	-0.330699	0.0601427	0.219812	all	Nuclear_Glu_3'-tRF	not cholinergic	NS
tRF-24-RZDMKNR7EV	SCORE_PSS	-0.49157	0.0382769	0.219939	male	Mitochondrial_Asn_3'-tRF	CholinotRF	NS
tRF-25-IBB7Z92K01	number_of_pregnancies	-0.320631	0.0603935	0.220497	all	Mitochondrial_Thr_3'-tRF	CholinotRF	NS
tRF-24-R9598LS7EV	Iron_supplement	-0.320617	0.0604054	0.220517	all	Mitochondrial_Gln_3'-tRF	not cholinergic	Sig in females
tRF-19-O933IK0V	Iron_supplement	-0.491212	0.0384391	0.220625	male	Nuclear_Glu_3'-tRF	not cholinergic	NS
tRF-25-LY7L73HQP0	number_of_pregnancies	-0.320496	0.0605078	0.220832	all	Nuclear_Gly_i-tRF	not cholinergic	NS
tRF-19-5933JK0V	Iron_supplement	-0.320384	0.0606031	0.221081	all	Nuclear_Glu_3'-tRF	not cholinergic	NS
tRF-32-7ONRDXEPZY0DI	Maternal_BMI_before_Pregnancy	0.517754	0.0332719	0.221167	female	Mitochondrial_Gly_i-tRF	not cholinergic	NS
tRF-18-OSRNLNDJ	Age_at_study_entry	-0.320238	0.0607271	0.2213	all	Nuclear_Asp_i-tRF	not cholinergic	NS
tRF-35-0WUI8OYDVNZDBQ	Maternal_Weight_kg	0.320164	0.0607901	0.221414	all	Mitochondrial_Gly_i-tRF	not cholinergic	NS
tRF-23-MKYUYRLHDY	Maternal_BChE	0.490708	0.0386689	0.221512	male	Nuclear_Asp_i-tRF	not cholinergic	NS
tRF-21-9P8WQ0D5D	Iron_supplement	-0.490678	0.0386826	0.221559	male	Nuclear_Glu_3'-tRF	not cholinergic	NS
tRF-20-RW18V6XO	number_of_births	-0.32004	0.0608952	0.221649	all	Nuclear_Gly_i-tRF	not cholinergic	NS
tRF-23-1IBM4LV701	Score.PDQ	-0.319573	0.0612945	0.222599	all	Mitochondrial_Asp_3'-tRF	not cholinergic	Sig in both
tRF-27-5BKD09Z51UJ	Maternal_BMI	0.31936	0.0614767	0.223016	all	Mitochondrial_Lys_3'-tRF	not cholinergic	Sig in both
tRF-21-9P8WQ0D5D	ChE_M_F_ratio_AChE	0.536759	0.03911	0.223077	male	Nuclear_Glu_3'-tRF	not cholinergic	NS
tRF-17-EY0VWUJ	number_of_births	0.489424	0.0392588	0.223554	male	Mitochondrial_Val_3'-tRF	not cholinergic	NS
tRF-27-08R959KUMKH	Maternal_BMI	0.51624	0.0338814	0.22376	female	Nuclear_Asp_i-tRF	not cholinergic	NS
tRF-17-4RRQRBJ	Iron_supplement	-0.318903	0.0618706	0.22396	all	Nuclear_Glu_3'-tRF	not cholinergic	NS
tRF-29-6RRNLIK898HR	ChE_M_F_ratio_BChE	0.328563	0.0619182	0.224034	all	Nuclear_Glu_3'-tRF	not cholinergic	NS
tRF-18-5933JKR	Maternal_Total_ChE	-0.51604	0.0339626	0.224052	female	Nuclear_Glu_3'-tRF	not cholinergic	NS
tRF-18-I7JP8XDV	Maternal_AChE	0.518968	0.039409	0.224192	male	Mitochondrial_Gln_3'-tRF	not cholinergic	NS
tRF-30-6RRNLNK88KO1	Gestational_age_at_birth.1	-0.318673	0.0620691	0.224344	all	Nuclear_Glu_3'-tRF	not cholinergic	NS
tRF-30-R008R959KUMK	Child_weight_grams	0.515809	0.0340564	0.224384	female	Nuclear_Asp_i-tRF	not cholinergic	NS
tRF-32-10I9BZBZOS4Y1	SCORE_PSS	-0.515788	0.0340652	0.224384	female	Mitochondrial_Val_3'-tRF	not cholinergic	NS
tRF-24-O1B54ZUPJR	CORTISOL_pg_mg	0.518674	0.0395402	0.22469	male	Mitochondrial_Lys_3'-tRF	CholinotRF	NS
tRF-25-8OYDVNZDBQ	SCORE_PSS	-0.318515	0.0622061	0.224721	all	Mitochondrial_Gly_i-tRF	not cholinergic	NS
tRF-24-1IBM4LV72V	SCORE_PSS	-0.318318	0.0623766	0.225198	all	Mitochondrial_Asp_3'-tRF	not cholinergic	NS
tRF-25-5UB1ZZK0O5	Maternal_BMI_before_Pregnancy	0.318292	0.0623995	0.225222	all	Mitochondrial_Thr_3'-tRF	CholinotRF	NS
tRF-21-R3WE8RO80	Score.PDQ	0.515065	0.0343605	0.225679	female	Nuclear_Asp_i-tRF	not cholinergic	NS
tRF-22-KEUI1ZXF1	Maternal_BMI	0.515104	0.0343443	0.225679	female	Mitochondrial_Gly_i-tRF	not cholinergic	NS
tRF-30-FN8DYDZDL9X1	Head_circumference_cm	-0.487953	0.0399432	0.226073	male	Mitochondrial_Val_3'-tRF	not cholinergic	NS
tRF-32-62Z6EXEY0VWUJ	SCORE_PSS	-0.514646	0.0345322	0.226158	female	Mitochondrial_Val_3'-tRF	not cholinergic	NS
tRF-25-IBB7Z92K01	Length_cm	-0.317853	0.0627816	0.226193	all	Mitochondrial_Thr_3'-tRF	CholinotRF	NS
tRF-27-5BKD09Z51UJ	Child_weight_grams	-0.487667	0.0400774	0.226384	male	Mitochondrial_Lys_3'-tRF	not cholinergic	Sig in both
tRF-31-UI8OYDVNZDBQE	Age_at_study_entry	-0.317699	0.0629164	0.226512	all	Mitochondrial_Gly_i-tRF	not cholinergic	NS
tRF-20-XOUZDZN1	ChE_M_F_ratio_AChE	-0.5144	0.0346335	0.226605	female	Mitochondrial_Trp_3'-tRF	CholinotRF	NS
tRF-18-BZOS4YV	Gestational_age_at_birth.1	0.514369	0.0346464	0.226637	female	Mitochondrial_Val_3'-tRF	not cholinergic	NS
tRF-21-B1ZZK0O5D	Child_weight_grams	-0.317608	0.0629957	0.22664	all	Mitochondrial_Thr_3'-tRF	not cholinergic	NS
tRF-22-YUY9H33PJ	SCORE_PSS	-0.317595	0.0630073	0.226641	all	Mitochondrial_Gln_3'-tRF	not cholinergic	NS
tRF-29-5Z2IUIX1Q7HV	Score.PDQ	-0.31754	0.0630552	0.226741	all	Mitochondrial_Val_3'-tRF	not cholinergic	NS
tRF-29-6RRNLIK898HR	Maternal_Total_ChE	-0.32214	0.0631693	0.227025	all	Nuclear_Glu_3'-tRF	not cholinergic	NS
tRF-23-7SI7JP8XDV	Fetal_AChE	-0.326999	0.0632446	0.227177	all	Mitochondrial_Gln_3'-tRF	not cholinergic	NS
tRF-20-5DMKYUYR	FSI_new.y	-0.337545	0.0633021	0.227341	all	Nuclear_Asp_i-tRF	not cholinergic	NS
tRF-24-DXEPZY0DF5	Maternal_BMI	0.317232	0.0633256	0.227389	all	Mitochondrial_Gly_i-tRF	not cholinergic	NS
tRF-17-7ZP33XJ	Maternal_BMI_before_Pregnancy	0.48657	0.0405948	0.227769	male	Mitochondrial_Ala_3'-tRF	CholinotRF	NS
tRF-19-5933JK0V	Maternal_AChE	-0.326626	0.0635642	0.227888	all	Nuclear_Glu_3'-tRF	not cholinergic	NS
tRF-23-7SIRMM12V	Percentiles	-0.513491	0.0350098	0.228233	female	Nuclear_Glu_3'-tRF	not cholinergic	NS
tRF-26-5UB1ZZK0O5D	Score.PDQ	-0.513351	0.0350682	0.228461	female	Mitochondrial_Thr_3'-tRF	CholinotRF	NS
tRF-27-Y6IO43ZU2FQ	Maternal_Weight_kg	0.513274	0.0351002	0.228461	female	Mitochondrial_Gly_i-tRF	not cholinergic	NS
tRF-31-5EYONONU3INDD	Maternal_Weight_kg	0.513302	0.0350883	0.228461	female	Mitochondrial_Val_3'-tRF	not cholinergic	NS
tRF-24-XB0ZZRD2FV	Maternal_Weight_kg	0.485851	0.0409371	0.229057	male	Mitochondrial_Thr_3'-tRF	not cholinergic	NS
tRF-22-Q89P9L842	Iron_supplement	-0.316459	0.064008	0.22906	all	Nuclear_Gly_i-tRF	not cholinergic	NS
tRF-27-NRDXEPZY0DI	number_of_pregnancies	-0.316304	0.064145	0.229351	all	Mitochondrial_Gly_i-tRF	CholinotRF	NS
tRF-31-5EYONONU3INDD	number_of_pregnancies	-0.316216	0.0642233	0.229521	all	Mitochondrial_Val_3'-tRF	not cholinergic	NS
tRF-30-6RRNLIK898O1	Weight_before_Pregnancy_kg	0.316089	0.0643368	0.229758	all	Nuclear_Glu_3'-tRF	not cholinergic	NS
tRF-21-UI1ZXF0ND	SCORE_PSS	-0.315905	0.0645003	0.230142	all	Mitochondrial_Gly_i-tRF	not cholinergic	NS
tRF-29-623K7SIR3DIY	Score.PDQ	0.315882	0.0645204	0.230174	all	Nuclear_Asp_i-tRF	not cholinergic	NS
tRF-25-LY7L73HQP0	number_of_births	-0.315872	0.0645295	0.230186	all	Nuclear_Gly_i-tRF	not cholinergic	NS
tRF-36-0WUI8OYDVNZDBQE	Weight_before_Pregnancy_kg	0.512335	0.0354927	0.230287	female	Mitochondrial_Gly_i-tRF	not cholinergic	NS
tRF-19-94V4SMFM	Fetal_Total_ChE	-0.325421	0.0646052	0.230356	all	Nuclear_Gly_i-tRF	not cholinergic	NS
tRF-30-RERNLN4Q1RV1	Score.PDQ	-0.315606	0.0647677	0.230776	all	Mitochondrial_Gln_3'-tRF	not cholinergic	NS
tRF-22-KEUI1ZXF1	Apgar_1	-0.512048	0.0356136	0.230781	female	Mitochondrial_Gly_i-tRF	not cholinergic	NS
tRF-19-O933IK0V	Age_at_study_entry	-0.315503	0.0648591	0.231022	all	Nuclear_Glu_3'-tRF	not cholinergic	NS
tRF-16-8S746DD	Iron_supplement	-0.315374	0.064975	0.231223	all	Nuclear_Glu_3'-tRF	not cholinergic	NS
tRF-19-O933IK0V	number_of_births	-0.484032	0.0418121	0.231811	male	Nuclear_Glu_3'-tRF	not cholinergic	NS
tRF-24-O1B54ZUPJR	Maternal_AChE	-0.32468	0.0652518	0.231832	all	Mitochondrial_Lys_3'-tRF	CholinotRF	NS
tRF-31-62Z6EXEY0VWUD	Maternal_BMI	0.31504	0.0652754	0.231843	all	Mitochondrial_Val_3'-tRF	not cholinergic	NS
tRF-27-Y6IO43ZU2FQ	Maternal_BMI_before_Pregnancy	0.511521	0.0358359	0.231856	female	Mitochondrial_Gly_i-tRF	not cholinergic	NS
tRF-20-XOUZDZN1	Weight_before_Pregnancy_kg	0.314918	0.065385	0.232092	all	Mitochondrial_Trp_3'-tRF	CholinotRF	NS
tRF-30-QKF1R3WE8RO8	Maternal_BChE	-0.527015	0.0359394	0.232198	female	Nuclear_Asp_i-tRF	not cholinergic	NS
tRF-25-8OYDVNZDBQ	Age_at_study_entry	-0.314782	0.0655075	0.232407	all	Mitochondrial_Gly_i-tRF	not cholinergic	NS
tRF-20-7L73HQP0	ChE_M_F_ratio_BChE	-0.324237	0.0656409	0.2328	all	Nuclear_Gly_i-tRF	not cholinergic	NS
tRF-27-5BKD09Z51UJ	CORTISOL_pg_mg	0.329391	0.0656306	0.2328	all	Mitochondrial_Lys_3'-tRF	not cholinergic	Sig in both
tRF-20-R959KUMK	Maternal_Total_ChE	0.510764	0.0361573	0.233035	female	Nuclear_Asp_i-tRF	not cholinergic	NS
tRF-21-UI1ZXF0ND	Weight_before_Pregnancy_kg	0.510706	0.0361823	0.233035	female	Mitochondrial_Gly_i-tRF	not cholinergic	NS
tRF-25-VJUE3QHMY1	SCORE_PSS	-0.483305	0.0421658	0.233082	male	Mitochondrial_Asp_3'-tRF	not cholinergic	Sig in both
tRF-27-I9BZBZOS4Y1	Fetal_Total_ChE	-0.512867	0.0422032	0.233257	male	Mitochondrial_Val_3'-tRF	not cholinergic	NS
tRF-21-UF04QZ45D	Age_at_study_entry	-0.314365	0.0658853	0.233347	all	Mitochondrial_Ser_3'-tRF	CholinotRF	NS
tRF-32-UI8OYDVNZDBQ5	Weight_before_Pregnancy_kg	0.31421	0.0660258	0.233602	all	Mitochondrial_Gly_i-tRF	not cholinergic	NS
tRF-25-5UB1ZZK0O5	CORTISOL_pg_mg	0.328738	0.0661996	0.233863	all	Mitochondrial_Thr_3'-tRF	CholinotRF	NS
tRF-17-LNKSEKL	Fetal_BChE	0.32871	0.066224	0.233901	all	Nuclear_Asp_i-tRF	not cholinergic	NS
tRF-29-623K7SIR3DIY	Percentiles	0.313969	0.0662446	0.233928	all	Nuclear_Asp_i-tRF	not cholinergic	NS
tRF-18-LNKSEKDS	Gestational_age_at_birth.1	0.313754	0.0664408	0.234344	all	Nuclear_Asp_i-tRF	not cholinergic	NS
tRF-30-6RRNLIK898O1	Maternal_BMI_before_Pregnancy	0.313773	0.0664231	0.234344	all	Nuclear_Glu_3'-tRF	not cholinergic	NS
tRF-20-7L73HQP0	number_of_births	-0.482664	0.0424792	0.234374	male	Nuclear_Gly_i-tRF	not cholinergic	NS
tRF-19-598LS7EV	Maternal_BChE	-0.31837	0.0665	0.234433	all	Mitochondrial_Gln_3'-tRF	not cholinergic	Sig in females
tRF-29-F1R3WE8RO8IS	Length_cm	-0.482581	0.0425201	0.234519	male	Nuclear_Asp_i-tRF	not cholinergic	NS
tRF-22-BZBZOS4Y1	Length_cm	-0.313536	0.0666399	0.234665	all	Mitochondrial_Val_3'-tRF	not cholinergic	NS
tRF-23-2IUIX1Q7DR	SCORE_PSS	-0.313249	0.0669026	0.235168	all	Mitochondrial_Val_3'-tRF	CholinotRF	NS
tRF-25-RNLIK8V8O1	Weight_before_Pregnancy_kg	0.509524	0.0366886	0.23523	female	Nuclear_Glu_3'-tRF	not cholinergic	NS
tRF-20-R959KUMK	Fetal_Total_ChE	0.509409	0.0367382	0.235488	female	Nuclear_Asp_i-tRF	not cholinergic	NS
tRF-24-RYVMMV5B2V	Weight_before_Pregnancy_kg	0.312982	0.0671484	0.235638	all	Nuclear_Glu_3'-tRF	not cholinergic	NS
tRF-19-94V4SMFM	Fetal_AChE	-0.322519	0.0671666	0.235654	all	Nuclear_Gly_i-tRF	not cholinergic	NS
tRF-23-6XDRVQHZV	Iron_supplement	-0.31292	0.0672052	0.235729	all	Mitochondrial_Asp_3'-tRF	not cholinergic	NS
tRF-24-690M0RHBFV	CORTISOL_pg_mg	-0.524887	0.0368335	0.235887	female	Mitochondrial_Phe_3'-tRF	CholinotRF	NS
tRF-28-62XB0ZZRD2D1	CORTISOL_pg_mg	0.32751	0.0672795	0.235888	all	Mitochondrial_Thr_3'-tRF	not cholinergic	NS
tRF-22-R3WE8RO84	Weight_before_Pregnancy_kg	0.509136	0.0368561	0.235974	female	Nuclear_Asp_i-tRF	not cholinergic	NS
tRF-22-R3WE8RO84	Child_weight_grams	0.508973	0.0369267	0.236352	female	Nuclear_Asp_i-tRF	not cholinergic	NS
tRF-24-SLDPUSYDKJ	Head_circumference_cm	0.312351	0.0677307	0.236659	all	Mitochondrial_Gly_i-tRF	CholinotRF	NS
tRF-33-I8W47W1R7HFEV	Apgar_1	-0.508787	0.0370071	0.236663	female	Nuclear_Glu_3'-tRF	not cholinergic	NS
tRF-20-5DMKYUYR	Age_at_study_entry	-0.508737	0.037029	0.236712	female	Nuclear_Asp_i-tRF	not cholinergic	NS
tRF-24-R9O9337K0V	Percentiles	-0.508739	0.037028	0.236712	female	Nuclear_Glu_3'-tRF	not cholinergic	NS
tRF-17-RNLNK8J	Fetal_Total_ChE	-0.321805	0.0678095	0.23686	all	Nuclear_Gly_i-tRF	not cholinergic	NS
tRF-22-94V4SMIFH	APGAR5_klgl7	0.481183	0.0432112	0.237047	male	Nuclear_Gly_i-tRF	not cholinergic	NS
tRF-24-RZDMKNR7EV	SCORE_PSS	-0.312128	0.0679381	0.237169	all	Mitochondrial_Asn_3'-tRF	CholinotRF	NS
tRF-25-08R959KUMK	number_of_pregnancies	0.480979	0.0433126	0.237224	male	Nuclear_Asp_i-tRF	not cholinergic	NS
tRF-25-RNLIK898O1	Fetal_BChE	-0.326647	0.0680466	0.237265	all	Nuclear_Glu_3'-tRF	not cholinergic	NS
tRF-24-QKF1R3WEJJ	Gestational_age_at_birth.1	0.311886	0.0681632	0.237545	all	Nuclear_Asp_i-tRF	not cholinergic	NS
tRF-29-F1R3WE8RO8IS	Length_cm	-0.311859	0.068188	0.237545	all	Nuclear_Asp_i-tRF	not cholinergic	NS
tRF-21-WEW6VM4JD	Maternal_Total_ChE	0.508166	0.037277	0.23756	female	Mitochondrial_Gln_3'-tRF	not cholinergic	NS
tRF-19-EPZY0DF5	Apgar_1	0.311837	0.0682088	0.23759	all	Mitochondrial_Gly_i-tRF	not cholinergic	NS
tRF-27-I9BZBZOS4Y1	Maternal_BMI	0.508093	0.037309	0.237727	female	Mitochondrial_Val_3'-tRF	not cholinergic	NS
tRF-23-7SIRMM12V	number_of_pregnancies	-0.48052	0.0435416	0.238162	male	Nuclear_Glu_3'-tRF	not cholinergic	NS
tRF-18-DRVQHZV	SCORE_PSS	-0.507887	0.037399	0.238191	female	Mitochondrial_Asp_3'-tRF	not cholinergic	NS
tRF-30-M0IBB7Z92K01	CORTISOL_pg_mg	0.326181	0.068464	0.238197	all	Mitochondrial_Thr_3'-tRF	not cholinergic	NS
tRF-20-LNK88KO1	Apgar_1	-0.311473	0.068548	0.238449	all	Nuclear_Glu_3'-tRF	not cholinergic	NS
tRF-17-S7PVRSJ	Maternal_BMI_before_Pregnancy	0.311324	0.0686874	0.238771	all	Nuclear_Arg_3'-tRF	CholinotRF	NS
tRF-17-S7PVRSJ	ChE_M_F_ratio_AChE	0.325774	0.0688299	0.239006	all	Nuclear_Arg_3'-tRF	CholinotRF	NS
tRF-25-LY7L73HQP0	ChE_M_F_ratio_AChE	-0.325657	0.0689354	0.239217	all	Nuclear_Gly_i-tRF	not cholinergic	NS
tRF-19-EPZY0DF5	Maternal_BChE	0.522887	0.037689	0.239258	female	Mitochondrial_Gly_i-tRF	not cholinergic	NS
tRF-22-KEUI1ZXF1	Apgar_5	-0.507205	0.0376978	0.239258	female	Mitochondrial_Gly_i-tRF	not cholinergic	NS
tRF-21-2FYOB015D	Maternal_BMI	0.310755	0.0692225	0.239883	all	Mitochondrial_Gly_3'-tRF	CholinotRF	NS
tRF-29-62XB0ZZRD2FV	ChE_M_F_ratio_AChE	0.325345	0.0692174	0.239883	all	Mitochondrial_Thr_3'-tRF	not cholinergic	NS
tRF-22-YUY9H33PJ	Gestational_age_at_birth.1	0.506863	0.0378484	0.239902	female	Mitochondrial_Gln_3'-tRF	not cholinergic	NS
tRF-19-5933JK0V	Maternal_BMI_before_Pregnancy	0.310653	0.069319	0.240056	all	Nuclear_Glu_3'-tRF	not cholinergic	NS
tRF-22-R008R959J	Length_cm	0.310638	0.0693331	0.240065	all	Nuclear_Asp_i-tRF	not cholinergic	NS
tRF-19-598LS7EV	Maternal_BChE	-0.479278	0.0441661	0.240198	male	Mitochondrial_Gln_3'-tRF	not cholinergic	Sig in females
tRF-21-9P8WQ0D5D	Maternal_AChE	-0.508526	0.04428	0.240491	male	Nuclear_Glu_3'-tRF	not cholinergic	NS
tRF-24-R9598LS7EV	Fetal_BChE	-0.525336	0.044323	0.240612	male	Mitochondrial_Gln_3'-tRF	not cholinergic	Sig in females
tRF-23-MKYUYRLHDY	Fetal_BChE	0.324466	0.0700162	0.241557	all	Nuclear_Asp_i-tRF	not cholinergic	NS
tRF-23-M2OSRNLNDJ	Age_at_study_entry	-0.30983	0.0700984	0.241739	all	Nuclear_Asp_i-tRF	CholinotRF	NS
tRF-21-N3S3RQJVB	Apgar_1	-0.30977	0.0701559	0.241897	all	Nuclear_Gly_i-tRF	not cholinergic	NS
tRF-22-R3WE8RO84	Score.PDQ	0.309692	0.0702298	0.242047	all	Nuclear_Asp_i-tRF	not cholinergic	NS
tRF-30-R008R959KUMK	SCORE_PSS	0.505447	0.0384772	0.242656	female	Nuclear_Asp_i-tRF	not cholinergic	NS
tRF-27-F1R3WE8RO84	Iron_supplement	0.309389	0.0705195	0.24277	all	Nuclear_Asp_i-tRF	not cholinergic	NS
tRF-29-6RRNLIK898HR	Maternal_BChE	-0.477595	0.0450234	0.242943	male	Nuclear_Glu_3'-tRF	not cholinergic	NS
tRF-17-7ZP33XJ	Fetal_Total_ChE	0.31864	0.0707149	0.243057	all	Mitochondrial_Ala_3'-tRF	CholinotRF	NS
tRF-30-RS9NS334L2H1	SCORE_PSS	-0.309192	0.0707078	0.243057	all	Nuclear_Glu_3'-tRF	not cholinergic	NS
tRF-18-43ZU2F05	Weight_before_Pregnancy_kg	0.505048	0.0386557	0.24342	female	Mitochondrial_Gly_i-tRF	not cholinergic	NS
tRF-21-R3WE8RO80	Weight_before_Pregnancy_kg	0.50505	0.0386548	0.24342	female	Nuclear_Asp_i-tRF	not cholinergic	NS
tRF-18-1R7HFEV	Maternal_AChE	0.506733	0.0451597	0.243456	male	Nuclear_Glu_3'-tRF	not cholinergic	NS
tRF-24-DXEPZY0DF5	Maternal_BMI_before_Pregnancy	0.504939	0.0387046	0.243605	female	Mitochondrial_Gly_i-tRF	not cholinergic	NS
tRF-32-62Z6EXEY0VWUJ	ChE_M_F_ratio_AChE	-0.504821	0.0387572	0.243824	female	Mitochondrial_Val_3'-tRF	not cholinergic	NS
tRF-19-O933IK0V	number_of_pregnancies	-0.47694	0.0453604	0.24409	male	Nuclear_Glu_3'-tRF	not cholinergic	NS
tRF-20-BX7ZOOJ9	Maternal_Weight_kg	0.308738	0.0711435	0.244157	all	Mitochondrial_Gly_i-tRF	not cholinergic	NS
tRF-24-RNLN4Q1R29	Fetal_BChE	-0.323166	0.0712114	0.244273	all	Mitochondrial_Gln_3'-tRF	not cholinergic	NS
tRF-31-62Z6EXEY0VWUD	CORTISOL_pg_mg	0.323173	0.0712047	0.244273	all	Mitochondrial_Val_3'-tRF	not cholinergic	NS
tRF-30-BZKEUI1ZXF0N	Maternal_Weight_kg	0.30863	0.0712478	0.244348	all	Mitochondrial_Gly_i-tRF	not cholinergic	NS
tRF-32-YDY6IO43ZU2FQ	Maternal_Weight_kg	0.308625	0.0712525	0.244348	all	Mitochondrial_Gly_i-tRF	not cholinergic	NS
tRF-18-DRVQHZV	Weight_before_Pregnancy_kg	-0.308562	0.0713138	0.244497	all	Mitochondrial_Asp_3'-tRF	not cholinergic	NS
tRF-20-R959KUMK	Score.PDQ	0.504492	0.0389054	0.244532	female	Nuclear_Asp_i-tRF	not cholinergic	NS
tRF-29-NRDXEPZY0DF5	Age_at_study_entry	-0.308439	0.0714321	0.244699	all	Mitochondrial_Gly_i-tRF	not cholinergic	NS
tRF-25-IBB7Z92K01	Iron_supplement	-0.504317	0.0389842	0.244879	female	Mitochondrial_Thr_3'-tRF	CholinotRF	NS
tRF-28-E92NBX7ZOODI	Percentiles	0.476308	0.0456876	0.245083	male	Mitochondrial_Gly_i-tRF	not cholinergic	NS
tRF-24-8OYDVNZD0U	Age_at_study_entry	-0.308085	0.0717749	0.245549	all	Mitochondrial_Gly_i-tRF	not cholinergic	NS
tRF-32-62Z6EXEY0VWUJ	Maternal_Weight_kg	0.307996	0.0718613	0.245761	all	Mitochondrial_Val_3'-tRF	not cholinergic	NS
tRF-26-F1R3WE8RO80	Fetal_AChE	-0.317185	0.0720828	0.24615	all	Nuclear_Asp_i-tRF	not cholinergic	NS
tRF-23-3IRW18V60M	ChE_M_F_ratio_BChE	-0.317173	0.0720938	0.246167	all	Nuclear_Gly_i-tRF	not cholinergic	NS
tRF-16-LNKSEK0	Gestational_age_at_birth.1	0.307718	0.072131	0.246213	all	Nuclear_Asp_i-tRF	not cholinergic	NS
tRF-26-739P8WQ0D5D	Maternal_AChE	0.50481	0.0461178	0.246491	male	Nuclear_Glu_3'-tRF	not cholinergic	NS
tRF-24-RYVMMV5B2V	Weight_before_Pregnancy_kg	0.475393	0.0461642	0.246675	male	Nuclear_Glu_3'-tRF	not cholinergic	NS
tRF-28-623K7SIR3DDY	SCORE_PSS	0.503397	0.0394009	0.246692	female	Nuclear_Asp_i-tRF	not cholinergic	NS
tRF-25-08R959KUMK	Score.PDQ	0.503248	0.0394688	0.246839	female	Nuclear_Asp_i-tRF	not cholinergic	NS
tRF-24-PV94V4SMFM	ChE_M_F_ratio_BChE	-0.316805	0.0724429	0.24697	all	Nuclear_Gly_i-tRF	not cholinergic	NS
tRF-27-VPQOH7HLWXJ	Child_weight_grams	-0.307358	0.0724825	0.246983	all	Mitochondrial_Asp_3'-tRF	not cholinergic	NS
tRF-31-62Z6EXEY0VWUD	Maternal_Weight_kg	0.307323	0.0725171	0.247065	all	Mitochondrial_Val_3'-tRF	not cholinergic	NS
tRF-21-S3RQJVDEE	SCORE_PSS	-0.30728	0.0725592	0.247183	all	Nuclear_Gly_i-tRF	not cholinergic	NS
tRF-25-5UB1ZZK0O5	Gestational_age_at_birth.1	-0.475139	0.0462971	0.247225	male	Mitochondrial_Thr_3'-tRF	CholinotRF	NS
tRF-20-RW18V6XO	ChE_M_F_ratio_BChE	-0.316636	0.0726036	0.247314	all	Nuclear_Gly_i-tRF	not cholinergic	NS
tRF-17-VNZDBQ5	Age_at_study_entry	-0.307196	0.0726414	0.247401	all	Mitochondrial_Gly_i-tRF	CholinotRF	NS
tRF-35-0WUI8OYDVNZDBQ	Maternal_BMI_before_Pregnancy	0.502956	0.039602	0.247507	female	Mitochondrial_Gly_i-tRF	not cholinergic	NS
tRF-24-R9O9337K0V	SCORE_PSS	-0.474813	0.0464681	0.247817	male	Nuclear_Glu_3'-tRF	not cholinergic	NS
tRF-22-Q89P9L842	CORTISOL_pg_mg	0.518331	0.0396942	0.247826	female	Nuclear_Gly_i-tRF	not cholinergic	NS
tRF-24-XB0ZZRD2FV	Maternal_BMI_before_Pregnancy	0.306937	0.0728947	0.247895	all	Mitochondrial_Thr_3'-tRF	not cholinergic	NS
tRF-23-7SI7JP8XDV	Fetal_AChE	-0.502716	0.0397116	0.247897	female	Mitochondrial_Gln_3'-tRF	not cholinergic	NS
tRF-22-6RRNLNK8J	Head_circumference_cm	0.30693	0.0729017	0.247898	all	Nuclear_Gly_i-tRF	not cholinergic	NS
tRF-28-I9BZBZOS4YV	Maternal_Weight_kg	0.306824	0.0730054	0.248046	all	Mitochondrial_Val_3'-tRF	not cholinergic	NS
tRF-25-8OYDVNZDBQ	Weight_before_Pregnancy_kg	0.502587	0.0397706	0.248228	female	Mitochondrial_Gly_i-tRF	not cholinergic	NS
tRF-17-4RRWRBJ	number_of_pregnancies	-0.306653	0.0731742	0.248291	all	Nuclear_Glu_3'-tRF	not cholinergic	NS
tRF-28-OSRNLNKSEKDS	Apgar_1	-0.502443	0.0398365	0.248526	female	Nuclear_Asp_i-tRF	not cholinergic	NS
tRF-19-O933IK0V	Score.PDQ	0.306552	0.0732737	0.248545	all	Nuclear_Glu_3'-tRF	not cholinergic	NS
tRF-26-5UB1ZZK0O5D	Length_cm	-0.502256	0.0399226	0.248837	female	Mitochondrial_Thr_3'-tRF	CholinotRF	NS
tRF-28-5DMKYUYRLHDY	SCORE_PSS	0.502185	0.0399552	0.248928	female	Nuclear_Asp_i-tRF	not cholinergic	NS
tRF-19-598LS7EV	CORTISOL_pg_mg	0.503203	0.0469296	0.249123	male	Mitochondrial_Gln_3'-tRF	not cholinergic	Sig in females
tRF-21-2FYOB015D	Percentiles	-0.306245	0.0735761	0.249142	all	Mitochondrial_Gly_3'-tRF	CholinotRF	NS
tRF-24-08R959KU1Y	CORTISOL_pg_mg	-0.503088	0.0469884	0.249236	male	Nuclear_Asp_i-tRF	not cholinergic	NS
tRF-29-62XB0ZZRD2FV	Maternal_BMI	0.473775	0.0470159	0.249291	male	Mitochondrial_Thr_3'-tRF	not cholinergic	NS
tRF-27-VPQOH7HLWXJ	Age_at_study_entry	-0.306178	0.0736422	0.249305	all	Mitochondrial_Asp_3'-tRF	not cholinergic	NS
tRF-27-F1R3WE8RO84	Child_weight_grams	0.501769	0.0401465	0.249666	female	Nuclear_Asp_i-tRF	not cholinergic	NS
tRF-25-08R959KUMK	number_of_births	0.473409	0.0472105	0.249765	male	Nuclear_Asp_i-tRF	not cholinergic	NS
tRF-29-BZKEUI1ZXFEI	Maternal_Total_ChE	0.501572	0.0402374	0.250118	female	Mitochondrial_Gly_i-tRF	not cholinergic	NS
tRF-21-N3S3RQJVB	Age_at_study_entry	-0.305856	0.0739621	0.250141	all	Nuclear_Gly_i-tRF	not cholinergic	NS
tRF-23-RNLNKSEKDS	number_of_pregnancies	-0.305747	0.0740703	0.250343	all	Nuclear_Asp_i-tRF	not cholinergic	NS
tRF-18-OSRNLNDJ	Length_cm	0.473107	0.047371	0.250361	male	Nuclear_Asp_i-tRF	not cholinergic	NS
tRF-24-RYVMMV5B2V	Maternal_BMI_before_Pregnancy	0.305653	0.0741638	0.250535	all	Nuclear_Glu_3'-tRF	not cholinergic	NS
tRF-28-5DMKYUYRLHDY	Score.PDQ	0.305519	0.0742965	0.250806	all	Nuclear_Asp_i-tRF	not cholinergic	NS
tRF-20-LNK88KO1	Score.PDQ	0.305482	0.0743335	0.25087	all	Nuclear_Glu_3'-tRF	not cholinergic	NS
tRF-30-6RRNLIK898O1	Maternal_BMI_before_Pregnancy	0.501207	0.0404066	0.251056	female	Nuclear_Glu_3'-tRF	not cholinergic	NS
tRF-25-8OYDVNZDBQ	Maternal_BMI_before_Pregnancy	0.501172	0.0404226	0.25108	female	Mitochondrial_Gly_i-tRF	not cholinergic	NS
tRF-24-RI2Q2RJOE1	ChE_M_F_ratio_AChE	0.518587	0.0476352	0.251082	male	Mitochondrial_Phe_3'-tRF	CholinotRF	NS
tRF-22-R008R959J	Age_at_study_entry	-0.501085	0.0404632	0.251256	female	Nuclear_Asp_i-tRF	not cholinergic	NS
tRF-19-EPZY0DF5	Maternal_AChE	0.314665	0.0744995	0.251278	all	Mitochondrial_Gly_i-tRF	not cholinergic	NS
tRF-22-YDVNZDBQ5	Maternal_Weight_kg	0.305109	0.074706	0.251755	all	Mitochondrial_Gly_i-tRF	not cholinergic	NS
tRF-21-9P8WQ0D5D	Fetal_BChE	-0.319434	0.0747295	0.251785	all	Nuclear_Glu_3'-tRF	not cholinergic	NS
tRF-16-8WQ0D5D	Length_cm	-0.50081	0.0405909	0.251957	female	Nuclear_Glu_3'-tRF	not cholinergic	NS
tRF-20-XOUZDZN1	Maternal_BChE	-0.309175	0.0752018	0.252677	all	Mitochondrial_Trp_3'-tRF	CholinotRF	NS
tRF-23-3IRW18V60M	CORTISOL_pg_mg	-0.515888	0.0408017	0.252787	female	Nuclear_Gly_i-tRF	not cholinergic	NS
tRF-21-S3RQJVDEE	APGAR5_klgl7	0.471751	0.0480985	0.252787	male	Nuclear_Gly_i-tRF	not cholinergic	NS
tRF-32-R008R959KUMKH	Head_circumference_cm	-0.471737	0.048106	0.252787	male	Nuclear_Asp_i-tRF	not cholinergic	NS
tRF-32-UI8OYDVNZDBQ5	Maternal_BMI	0.304376	0.0754423	0.253116	all	Mitochondrial_Gly_i-tRF	not cholinergic	NS
tRF-26-NRDXEPZY0DB	SCORE_PSS	-0.471435	0.0482689	0.253256	male	Mitochondrial_Gly_i-tRF	CholinotRF	NS
tRF-30-RERNLN4Q1RV1	Fetal_BChE	-0.517336	0.0482689	0.253256	male	Mitochondrial_Gln_3'-tRF	not cholinergic	NS
tRF-35-3NBZKEUI1ZXF0N	Age_at_study_entry	-0.304272	0.0755467	0.253357	all	Mitochondrial_Gly_i-tRF	not cholinergic	NS
tRF-32-62Z6EXEY0VWUJ	Maternal_BMI_before_Pregnancy	0.3039	0.0759228	0.254143	all	Mitochondrial_Val_3'-tRF	not cholinergic	NS
tRF-34-MXE92NBX7ZOO1E	Weight_before_Pregnancy_kg	0.499675	0.0411214	0.254194	female	Mitochondrial_Gly_i-tRF	not cholinergic	NS
tRF-25-IBB7Z92K01	Gestational_age_at_birth.1	-0.470898	0.0485604	0.254299	male	Mitochondrial_Thr_3'-tRF	CholinotRF	NS
tRF-25-MKYUYRLHR0	Maternal_BMI_before_Pregnancy	0.499524	0.0411922	0.254535	female	Nuclear_Asp_i-tRF	not cholinergic	NS
tRF-26-OSRNLNKSEK0	number_of_pregnancies	0.470551	0.0487488	0.254909	male	Nuclear_Asp_i-tRF	not cholinergic	NS
tRF-28-I9BZBZOS4YV	Maternal_BMI	0.303627	0.0762004	0.254948	all	Mitochondrial_Val_3'-tRF	not cholinergic	NS
tRF-29-R008R959KU1Y	Percentiles	0.499313	0.0412916	0.254978	female	Nuclear_Asp_i-tRF	not cholinergic	NS
tRF-24-RW18V6XOIE	APGAR5_klgl7	0.470444	0.0488072	0.255073	male	Nuclear_Gly_i-tRF	not cholinergic	NS
tRF-19-O9337K0V	number_of_pregnancies	-0.303551	0.0762777	0.25513	all	Nuclear_Glu_3'-tRF	not cholinergic	NS
tRF-17-RNLNK8J	Fetal_Total_ChE	-0.499408	0.0488899	0.255278	male	Nuclear_Gly_i-tRF	not cholinergic	NS
tRF-22-BDNZ8O6FJ	Score.PDQ	-0.303252	0.0765812	0.255788	all	Mitochondrial_Thr_3'-tRF	not cholinergic	Sig in females
tRF-23-M2OSRNLNDJ	Head_circumference_cm	-0.498717	0.0415735	0.256143	female	Nuclear_Asp_i-tRF	CholinotRF	NS
tRF-23-QKF1R3WE0J	Age_at_study_entry	-0.302902	0.0769391	0.256497	all	Nuclear_Asp_i-tRF	not cholinergic	NS
tRF-28-623K7SIR3DDY	Gestational_age_at_birth.1	-0.469589	0.0492752	0.256509	male	Nuclear_Asp_i-tRF	not cholinergic	NS
tRF-21-2NBX7ZOOD	Maternal_BMI	0.302576	0.0772731	0.257202	all	Mitochondrial_Gly_i-tRF	CholinotRF	NS
tRF-21-B1ZZK0O5D	Age_at_study_entry	-0.469027	0.0495847	0.257406	male	Mitochondrial_Thr_3'-tRF	not cholinergic	NS
tRF-25-RI2Q2RJO01	ChE_M_F_ratio_AChE	0.514802	0.0495708	0.257406	male	Mitochondrial_Phe_3'-tRF	CholinotRF	NS
tRF-17-4RRWRBJ	number_of_pregnancies	-0.468975	0.0496135	0.257489	male	Nuclear_Glu_3'-tRF	not cholinergic	NS
tRF-19-5933JK0V	APGAR5_klgl7	0.302433	0.0774205	0.257504	all	Nuclear_Glu_3'-tRF	not cholinergic	NS
tRF-29-NRDXEPZY0DF5	Maternal_BMI_before_Pregnancy	0.498081	0.0418752	0.257577	female	Mitochondrial_Gly_i-tRF	not cholinergic	NS
tRF-34-MXE92NBX7ZOO1E	Age_at_study_entry	-0.302369	0.0774861	0.257596	all	Mitochondrial_Gly_i-tRF	not cholinergic	NS
tRF-30-RERNLN4Q1RV1	Length_cm	-0.498038	0.0418957	0.257627	female	Mitochondrial_Gln_3'-tRF	not cholinergic	NS
tRF-24-R3WE8RO8IS	Maternal_BMI_before_Pregnancy	0.302315	0.0775417	0.257656	all	Nuclear_Asp_i-tRF	not cholinergic	NS
tRF-29-SWRYVMMV5B2V	Child_weight_grams	-0.302328	0.077528	0.257656	all	Nuclear_Glu_3'-tRF	not cholinergic	NS
tRF-23-LY7L73HQDU	number_of_pregnancies	-0.302272	0.0775863	0.257742	all	Nuclear_Gly_i-tRF	not cholinergic	NS
tRF-19-BM4LV72V	Percentiles	-0.302205	0.0776554	0.257855	all	Mitochondrial_Asp_3'-tRF	not cholinergic	NS
tRF-31-5EYONONU3INDD	Maternal_Total_ChE	0.497866	0.041978	0.258017	female	Mitochondrial_Val_3'-tRF	not cholinergic	NS
tRF-26-739P8WQ0D5D	Score.PDQ	-0.302	0.0778664	0.258235	all	Nuclear_Glu_3'-tRF	not cholinergic	NS
tRF-27-VPQOH7HLWXJ	SCORE_PSS	-0.497619	0.0420957	0.258487	female	Mitochondrial_Asp_3'-tRF	not cholinergic	NS
tRF-24-RI2Q2RJOE1	Fetal_BChE	-0.31603	0.0780551	0.25859	all	Mitochondrial_Phe_3'-tRF	CholinotRF	NS
tRF-32-UI8OYDVNZDBQ5	SCORE_PSS	-0.301801	0.0780726	0.258627	all	Mitochondrial_Gly_i-tRF	not cholinergic	NS
tRF-20-R959KUMK	SCORE_PSS	0.4975	0.0421528	0.258744	female	Nuclear_Asp_i-tRF	not cholinergic	NS
tRF-19-VMMV5B2V	Score.PDQ	-0.301416	0.0784722	0.259221	all	Nuclear_Glu_3'-tRF	not cholinergic	NS
tRF-25-RNLIK8V8O1	Fetal_BChE	0.497323	0.0422375	0.259225	female	Nuclear_Glu_3'-tRF	not cholinergic	NS
tRF-18-I7JP8XDV	SCORE_PSS	-0.497234	0.0422801	0.259332	female	Mitochondrial_Gln_3'-tRF	not cholinergic	NS
tRF-29-62XB0ZZRD2FV	Length_cm	-0.497256	0.0422698	0.259332	female	Mitochondrial_Thr_3'-tRF	not cholinergic	NS
tRF-19-UIX1Q7HV	SCORE_PSS	-0.467971	0.0501702	0.259366	male	Mitochondrial_Val_3'-tRF	not cholinergic	NS
tRF-24-08R959KU1Y	CORTISOL_pg_mg	-0.315283	0.0787994	0.259823	all	Nuclear_Asp_i-tRF	not cholinergic	NS
tRF-21-94V4SMIFB	number_of_pregnancies	-0.300942	0.0789658	0.260101	all	Nuclear_Gly_i-tRF	not cholinergic	NS
tRF-21-Q89P9L84D	Apgar_1	0.300634	0.0792883	0.260766	all	Nuclear_Gly_i-tRF	not cholinergic	NS
tRF-29-623K7SIR3DIY	SCORE_PSS	0.496464	0.0426509	0.260868	female	Nuclear_Asp_i-tRF	not cholinergic	NS
tRF-19-O9337K0V	Maternal_BMI_before_Pregnancy	0.49644	0.0426625	0.260872	female	Nuclear_Glu_3'-tRF	not cholinergic	NS
tRF-18-5933JKR	Maternal_BChE	-0.511842	0.042687	0.260934	female	Nuclear_Glu_3'-tRF	not cholinergic	NS
tRF-22-R008R959J	Score.PDQ	0.300469	0.0794614	0.261211	all	Nuclear_Asp_i-tRF	not cholinergic	NS
tRF-20-B54ZUPX1	CORTISOL_pg_mg	0.314589	0.0794968	0.261243	all	Mitochondrial_Lys_3'-tRF	not cholinergic	Sig in females
tRF-30-5DMKYUYRLHR0	Maternal_Weight_kg	-0.300317	0.0796209	0.261401	all	Nuclear_Asp_i-tRF	not cholinergic	NS
tRF-28-I9BZBZOS4YV	CORTISOL_pg_mg	0.314445	0.0796421	0.26145	all	Mitochondrial_Val_3'-tRF	not cholinergic	NS
tRF-27-PV94V4SMIFH	Score.PDQ	0.466836	0.0508057	0.261502	male	Nuclear_Gly_i-tRF	not cholinergic	NS
tRF-26-OSRNLNKSEK0	Score.PDQ	0.496022	0.0428646	0.26167	female	Nuclear_Asp_i-tRF	not cholinergic	NS
tRF-18-5933JKR	Maternal_Total_ChE	-0.304545	0.0799054	0.262007	all	Nuclear_Glu_3'-tRF	not cholinergic	NS
tRF-19-94V4SMFM	Iron_supplement	-0.466591	0.0509434	0.262047	male	Nuclear_Gly_i-tRF	not cholinergic	NS
tRF-33-I8W47W1R7HFEV	Maternal_AChE	0.49544	0.0510041	0.262261	male	Nuclear_Glu_3'-tRF	not cholinergic	NS
tRF-28-623K7SIR3DDY	number_of_births	0.466428	0.0510355	0.262357	male	Nuclear_Asp_i-tRF	not cholinergic	NS
tRF-22-KEUI1ZXF1	SCORE_PSS	-0.466073	0.0512359	0.262731	male	Mitochondrial_Gly_i-tRF	not cholinergic	NS
tRF-20-RW18V6XO	Length_cm	-0.299485	0.0804985	0.263297	all	Nuclear_Gly_i-tRF	not cholinergic	NS
tRF-24-Q89P9L84FS	ChE_M_F_ratio_AChE	-0.495124	0.0433017	0.263324	female	Nuclear_Gly_i-tRF	not cholinergic	NS
tRF-21-B1ZZK0O5D	Weight_before_Pregnancy_kg	0.494736	0.0434917	0.264011	female	Mitochondrial_Thr_3'-tRF	not cholinergic	NS
tRF-28-UEVUUMHNU6V	Apgar_1	-0.465281	0.0516852	0.264213	male	Mitochondrial_Arg_3'-tRF	CholinotRF	NS
tRF-17-4RRQRBJ	APGAR5_klgl7	0.299027	0.0809857	0.26424	all	Nuclear_Glu_3'-tRF	not cholinergic	NS
tRF-21-2FYOB015D	Head_circumference_cm	-0.298988	0.0810272	0.264353	all	Mitochondrial_Gly_3'-tRF	CholinotRF	NS
tRF-32-62Z6EXEY0VWUJ	Weight_before_Pregnancy_kg	0.298855	0.0811686	0.264504	all	Mitochondrial_Val_3'-tRF	not cholinergic	NS
tRF-19-0M0RHBFV	Iron_supplement	0.465077	0.0518018	0.264579	male	Mitochondrial_Phe_3'-tRF	CholinotRF	NS
tRF-28-QK11M3WE8SDV	Gestational_age_at_birth.1	0.298823	0.0812028	0.264591	all	Nuclear_Gly_i-tRF	not cholinergic	NS
tRF-21-94V4SMIFB	FSI_new.y	0.318018	0.0812509	0.264671	all	Nuclear_Gly_i-tRF	not cholinergic	NS
tRF-17-7ZP33XJ	Maternal_BMI_before_Pregnancy	0.298753	0.0812778	0.264671	all	Mitochondrial_Ala_3'-tRF	CholinotRF	NS
tRF-27-VPQOH7HLWXJ	number_of_pregnancies	-0.46494	0.0518797	0.264878	male	Mitochondrial_Asp_3'-tRF	not cholinergic	NS
tRF-17-SSXUOLJ	CORTISOL_pg_mg	0.312647	0.0814721	0.265154	all	Nuclear_Glu_3'-tRF	not cholinergic	NS
tRF-19-5933JK0V	number_of_births	0.494165	0.0437719	0.265165	female	Nuclear_Glu_3'-tRF	not cholinergic	NS
tRF-23-3IRW18V60M	Fetal_BChE	-0.312631	0.0814887	0.265173	all	Nuclear_Gly_i-tRF	not cholinergic	NS
tRF-23-8OYDVNZDR	Maternal_Weight_kg	0.493965	0.0438708	0.26553	female	Mitochondrial_Gly_i-tRF	not cholinergic	NS
tRF-21-N3S3RQJVB	APGAR5_klgl7	0.464548	0.0521039	0.265788	male	Nuclear_Gly_i-tRF	not cholinergic	NS
tRF-24-08R959KU1Y	SCORE_PSS	0.29831	0.0817524	0.265814	all	Nuclear_Asp_i-tRF	not cholinergic	NS
tRF-25-OSRNLNKSEK	Score.PDQ	0.493789	0.0439574	0.265898	female	Nuclear_Asp_i-tRF	not cholinergic	NS
tRF-24-8OYDVNZD0U	Maternal_Weight_kg	0.298222	0.081846	0.266007	all	Mitochondrial_Gly_i-tRF	not cholinergic	NS
tRF-17-EY0VWUJ	Gestational_age_at_birth.1	0.493555	0.0440734	0.266209	female	Mitochondrial_Val_3'-tRF	not cholinergic	NS
tRF-24-2NBX7ZOO1E	Weight_before_Pregnancy_kg	0.297812	0.0822873	0.266795	all	Mitochondrial_Gly_i-tRF	CholinotRF	NS
tRF-26-Y6IO43ZU2FE	SCORE_PSS	-0.463976	0.0524327	0.266966	male	Mitochondrial_Gly_i-tRF	not cholinergic	NS
tRF-16-8WQ0D5D	SCORE_PSS	-0.49314	0.0442792	0.267099	female	Nuclear_Glu_3'-tRF	not cholinergic	NS
tRF-30-QKF1R3WE8RO8	Child_weight_grams	-0.463763	0.0525556	0.267203	male	Nuclear_Asp_i-tRF	not cholinergic	NS
tRF-19-BM4LV72V	CORTISOL_pg_mg	0.508412	0.0443353	0.267359	female	Mitochondrial_Asp_3'-tRF	not cholinergic	NS
tRF-21-S3RQJVDEE	ChE_M_F_ratio_AChE	-0.492966	0.0443658	0.267503	female	Nuclear_Gly_i-tRF	not cholinergic	NS
tRF-25-LSN3S3RQJV	Fetal_BChE	-0.508914	0.0526961	0.267521	male	Nuclear_Gly_i-tRF	not cholinergic	NS
tRF-24-XB0ZZRD2FV	Length_cm	-0.492932	0.0443826	0.267527	female	Mitochondrial_Thr_3'-tRF	not cholinergic	NS
tRF-20-LN4Q1RV1	Maternal_AChE	0.492323	0.0527118	0.267561	male	Mitochondrial_Gln_3'-tRF	not cholinergic	NS
tRF-30-M2OSRNLNKSEK	Head_circumference_cm	-0.463483	0.052717	0.267561	male	Nuclear_Asp_i-tRF	not cholinergic	NS
tRF-22-MKYUYRLH4	SCORE_PSS	0.492894	0.0444015	0.267601	female	Nuclear_Asp_i-tRF	not cholinergic	NS
tRF-24-RYVMMV5B2V	Iron_supplement	-0.297481	0.0826455	0.267682	all	Nuclear_Glu_3'-tRF	not cholinergic	NS
tRF-31-QKF1R3WE8RO80	Gestational_age_at_birth.1	-0.46315	0.0529099	0.267814	male	Nuclear_Asp_i-tRF	not cholinergic	NS
tRF-28-587SI7JP8XDV	Gestational_age_at_birth.1	-0.463036	0.0529758	0.267917	male	Mitochondrial_Gln_3'-tRF	not cholinergic	NS
tRF-23-M2OSRNLNDJ	Maternal_Weight_kg	0.492592	0.0445521	0.268196	female	Nuclear_Asp_i-tRF	CholinotRF	NS
tRF-27-BZKEUI1ZXF1	Maternal_Total_ChE	0.492559	0.0445684	0.268254	female	Mitochondrial_Gly_i-tRF	not cholinergic	NS
tRF-17-P2PSSEK	Maternal_Weight_kg	0.492426	0.0446351	0.268508	female	Mitochondrial_Leu_i-tRF	CholinotRF	NS
tRF-26-BZKEUI1ZXFB	Maternal_Total_ChE	0.476381	0.0532129	0.268576	male	Mitochondrial_Gly_i-tRF	not cholinergic	NS
tRF-18-I7JP8XDV	SCORE_PSS	-0.296937	0.0832354	0.26871	all	Mitochondrial_Gln_3'-tRF	not cholinergic	NS
tRF-21-RW18V6XO0	Percentiles	-0.296941	0.0832308	0.26871	all	Nuclear_Gly_i-tRF	not cholinergic	NS
tRF-25-KEUI1ZXF0N	Age_at_study_entry	-0.296983	0.0831855	0.26871	all	Mitochondrial_Gly_i-tRF	not cholinergic	NS
tRF-29-UI8OYDVNZD0U	Apgar_1	0.296955	0.0832157	0.26871	all	Mitochondrial_Gly_i-tRF	not cholinergic	NS
tRF-23-7SI7JP8XDV	CORTISOL_pg_mg	0.491244	0.0533124	0.268827	male	Mitochondrial_Gln_3'-tRF	not cholinergic	NS
tRF-30-RS9NS334L2H1	Fetal_BChE	-0.507711	0.0533519	0.268927	male	Nuclear_Glu_3'-tRF	not cholinergic	NS
tRF-37-0WUI8OYDVNZDBQ5	Maternal_BMI	0.296812	0.0833712	0.269038	all	Mitochondrial_Gly_i-tRF	not cholinergic	NS
tRF-20-5DMKYUYR	Maternal_Total_ChE	-0.476048	0.0534033	0.269055	male	Nuclear_Asp_i-tRF	not cholinergic	NS
tRF-30-6RRNLNK88KO1	Percentiles	-0.492146	0.0447753	0.269066	female	Nuclear_Glu_3'-tRF	not cholinergic	NS
tRF-21-UI1ZXF0ND	Maternal_Weight_kg	0.296635	0.0835644	0.269451	all	Mitochondrial_Gly_i-tRF	not cholinergic	NS
tRF-20-XOUZDZN1	CORTISOL_pg_mg	0.490791	0.0535664	0.269645	male	Mitochondrial_Trp_3'-tRF	CholinotRF	NS
tRF-22-R008R959J	Fetal_AChE	0.490658	0.0536409	0.269888	male	Nuclear_Asp_i-tRF	not cholinergic	NS
tRF-25-RI2Q2RJO01	Maternal_Weight_kg	0.461818	0.0536864	0.270085	male	Mitochondrial_Phe_3'-tRF	CholinotRF	NS
tRF-24-08R959KU1Y	Iron_supplement	0.491633	0.0450324	0.270178	female	Nuclear_Asp_i-tRF	not cholinergic	NS
tRF-20-UE3QHMY1	Child_weight_grams	-0.4617	0.0537556	0.270235	male	Mitochondrial_Asp_3'-tRF	not cholinergic	NS
tRF-20-LN4Q1RV1	SCORE_PSS	-0.491526	0.0450863	0.270265	female	Mitochondrial_Gln_3'-tRF	not cholinergic	NS
tRF-20-N3S3RQJV	number_of_pregnancies	-0.491441	0.0451295	0.270389	female	Nuclear_Gly_i-tRF	not cholinergic	NS
tRF-18-OSRNLNDJ	Head_circumference_cm	0.46161	0.0538082	0.270411	male	Nuclear_Asp_i-tRF	not cholinergic	NS
tRF-24-8OYDVNZD0U	SCORE_PSS	-0.29616	0.0840839	0.270596	all	Mitochondrial_Gly_i-tRF	not cholinergic	NS
tRF-27-I9BZBZOS4Y1	ChE_M_F_ratio_AChE	-0.310038	0.084185	0.270752	all	Mitochondrial_Val_3'-tRF	not cholinergic	NS
tRF-25-LSN3S3RQJV	SCORE_PSS	-0.46143	0.0539141	0.270767	male	Nuclear_Gly_i-tRF	not cholinergic	NS
tRF-21-RNLNKSEK0	Child_weight_grams	0.491085	0.0453088	0.271086	female	Nuclear_Asp_i-tRF	not cholinergic	NS
tRF-22-RNLNK8KEM	Child_weight_grams	-0.491087	0.0453077	0.271086	female	Nuclear_Gly_i-tRF	not cholinergic	NS
tRF-20-BX7ZOOJ9	Maternal_AChE	0.304945	0.0844191	0.271208	all	Mitochondrial_Gly_i-tRF	not cholinergic	NS
tRF-27-PV94V4SMIFH	number_of_pregnancies	-0.295807	0.0844711	0.271338	all	Nuclear_Gly_i-tRF	not cholinergic	NS
tRF-20-N3S3RQJV	number_of_births	-0.295776	0.0845053	0.271422	all	Nuclear_Gly_i-tRF	not cholinergic	NS
tRF-24-RNLIK898HR	number_of_births	-0.295708	0.0845807	0.271562	all	Nuclear_Glu_3'-tRF	not cholinergic	NS
tRF-23-LY7L73HQDU	Maternal_BMI_before_Pregnancy	-0.295699	0.0845901	0.271567	all	Nuclear_Gly_i-tRF	not cholinergic	NS
tRF-24-O1B54ZUPJR	Fetal_AChE	-0.30476	0.0846176	0.271634	all	Mitochondrial_Lys_3'-tRF	CholinotRF	NS
tRF-27-PV94V4SMIFH	Maternal_BChE	0.299973	0.084771	0.271877	all	Nuclear_Gly_i-tRF	not cholinergic	NS
tRF-31-UI8OYDVNZDBQE	Maternal_Weight_kg	0.295551	0.0847538	0.271877	all	Mitochondrial_Gly_i-tRF	not cholinergic	NS
tRF-16-8WQ0D5D	ChE_M_F_ratio_BChE	0.474588	0.0542429	0.271921	male	Nuclear_Glu_3'-tRF	not cholinergic	NS
tRF-30-5DMKYUYRLHR0	number_of_births	-0.295483	0.0848288	0.271931	all	Nuclear_Asp_i-tRF	not cholinergic	NS
tRF-28-5DMKYUYRLHDY	Iron_supplement	0.460631	0.0543852	0.272502	male	Nuclear_Asp_i-tRF	not cholinergic	NS
tRF-28-UEVUUMHNU6V	Maternal_BMI_before_Pregnancy	0.490311	0.0457016	0.272683	female	Mitochondrial_Arg_3'-tRF	CholinotRF	NS
tRF-17-4RRQRBJ	number_of_births	-0.460367	0.0545419	0.272889	male	Nuclear_Glu_3'-tRF	not cholinergic	NS
tRF-27-Y6IO43ZU2FQ	Apgar_1	0.295122	0.085228	0.272892	all	Mitochondrial_Gly_i-tRF	not cholinergic	NS
tRF-24-690M0RHBFV	SCORE_PSS	-0.294959	0.0854084	0.273194	all	Mitochondrial_Phe_3'-tRF	CholinotRF	NS
tRF-21-2NBX7ZOOD	Weight_before_Pregnancy_kg	0.294847	0.0855333	0.273465	all	Mitochondrial_Gly_i-tRF	CholinotRF	NS
tRF-25-RNLN4Q1RV1	Fetal_BChE	-0.505052	0.0548228	0.273662	male	Mitochondrial_Gln_3'-tRF	not cholinergic	NS
tRF-17-LNKSEKL	Child_weight_grams	0.294669	0.0857309	0.273892	all	Nuclear_Asp_i-tRF	not cholinergic	NS
tRF-20-R959KUMK	Maternal_BChE	0.299075	0.0857531	0.273892	all	Nuclear_Asp_i-tRF	not cholinergic	NS
tRF-25-IBB7Z92K01	SCORE_PSS	-0.489555	0.0460876	0.274311	female	Mitochondrial_Thr_3'-tRF	CholinotRF	NS
tRF-17-EY0VWUJ	Length_cm	-0.294323	0.0861169	0.274798	all	Mitochondrial_Val_3'-tRF	not cholinergic	NS
tRF-26-M3WD8S746DD	Maternal_Weight_kg	0.489242	0.0462476	0.274827	female	Nuclear_Glu_3'-tRF	not cholinergic	NS
tRF-25-RNLIK8V8O1	Child_weight_grams	-0.489216	0.0462612	0.274828	female	Nuclear_Glu_3'-tRF	not cholinergic	NS
tRF-24-08R959KU1Y	Score.PDQ	0.29423	0.0862207	0.27498	all	Nuclear_Asp_i-tRF	not cholinergic	NS
tRF-19-O9337K0V	number_of_births	-0.294168	0.0862896	0.275122	all	Nuclear_Glu_3'-tRF	not cholinergic	NS
tRF-26-NRDXEPZY0DB	Score.PDQ	-0.294122	0.0863415	0.275174	all	Mitochondrial_Gly_i-tRF	CholinotRF	NS
tRF-25-RNLIK8V8O1	Fetal_Total_ChE	0.48901	0.0463669	0.275284	female	Nuclear_Glu_3'-tRF	not cholinergic	NS
tRF-28-587SI7JP8XDV	SCORE_PSS	-0.293988	0.0864916	0.275418	all	Mitochondrial_Gln_3'-tRF	not cholinergic	NS
tRF-20-UE3QHMY1	Percentiles	-0.45899	0.0553633	0.275459	male	Mitochondrial_Asp_3'-tRF	not cholinergic	NS
tRF-32-UI8OYDVNZDBQ5	Age_at_study_entry	-0.29382	0.0866791	0.27584	all	Mitochondrial_Gly_i-tRF	not cholinergic	NS
tRF-23-2IUIX1Q7DR	Iron_supplement	-0.293695	0.0868198	0.2761	all	Mitochondrial_Val_3'-tRF	CholinotRF	NS
tRF-22-94V4SMIFH	Apgar_1	-0.458545	0.0556307	0.276255	male	Nuclear_Gly_i-tRF	not cholinergic	NS
tRF-23-N3S3RQJVS	Gestational_age_at_birth.1	-0.458443	0.055692	0.276459	male	Nuclear_Gly_i-tRF	not cholinergic	NS
tRF-27-5DMKYUYRLH4	Iron_supplement	0.293524	0.0870121	0.276511	all	Nuclear_Asp_i-tRF	not cholinergic	NS
tRF-25-RNLNK88KO1	Child_weight_grams	-0.293376	0.0871788	0.276814	all	Nuclear_Glu_3'-tRF	not cholinergic	NS
tRF-19-0M0RHBFV	CORTISOL_pg_mg	0.307187	0.0872283	0.276929	all	Mitochondrial_Phe_3'-tRF	CholinotRF	NS
tRF-20-LNK88KO1	CORTISOL_pg_mg	-0.306984	0.0874484	0.277377	all	Nuclear_Glu_3'-tRF	not cholinergic	NS
tRF-28-UEVUUMHNU6V	Maternal_Weight_kg	0.488047	0.0468643	0.27741	female	Mitochondrial_Arg_3'-tRF	CholinotRF	NS
tRF-23-3IRW18V60M	number_of_births	-0.293054	0.0875422	0.277476	all	Nuclear_Gly_i-tRF	not cholinergic	NS
tRF-18-5933JKR	ChE_M_F_ratio_BChE	0.503229	0.0469165	0.27752	female	Nuclear_Glu_3'-tRF	not cholinergic	NS
tRF-25-RNLIK8V8O1	Maternal_Weight_kg	0.487874	0.0469543	0.277652	female	Nuclear_Glu_3'-tRF	not cholinergic	NS
tRF-16-LNKSEK0	Maternal_Weight_kg	-0.292748	0.0878888	0.278253	all	Nuclear_Asp_i-tRF	not cholinergic	NS
tRF-24-R9O9337K0V	Iron_supplement	-0.292687	0.0879588	0.278368	all	Nuclear_Glu_3'-tRF	not cholinergic	NS
tRF-23-LY7L73HQDU	Maternal_AChE	0.485953	0.0563327	0.278499	male	Nuclear_Gly_i-tRF	not cholinergic	NS
tRF-23-DXEPZY0DDE	Maternal_BMI_before_Pregnancy	0.292604	0.0880524	0.278511	all	Mitochondrial_Gly_i-tRF	not cholinergic	NS
tRF-30-R008R959KUMK	Iron_supplement	0.457349	0.0563539	0.278537	male	Nuclear_Asp_i-tRF	not cholinergic	NS
tRF-23-RYVMMV5B01	number_of_pregnancies	-0.292466	0.0882096	0.27873	all	Nuclear_Glu_3'-tRF	not cholinergic	NS
tRF-24-R95933JK0V	number_of_births	-0.457173	0.0564614	0.2788	male	Nuclear_Glu_3'-tRF	not cholinergic	NS
tRF-27-I9BZBZOS4Y1	ChE_M_F_ratio_BChE	-0.301416	0.0882617	0.278812	all	Mitochondrial_Val_3'-tRF	not cholinergic	NS
tRF-35-0WUI8OYDVNZDBQ	Maternal_BMI	0.292226	0.0884833	0.279276	all	Mitochondrial_Gly_i-tRF	not cholinergic	NS
tRF-29-UI8OYDVNZD0U	Maternal_Weight_kg	0.292213	0.0884981	0.279281	all	Mitochondrial_Gly_i-tRF	not cholinergic	NS
tRF-30-R008R959KUMK	Score.PDQ	0.292214	0.0884971	0.279281	all	Nuclear_Asp_i-tRF	not cholinergic	NS
tRF-29-F1R3WE8RO8IS	Maternal_BMI	0.487057	0.0473798	0.279378	female	Nuclear_Asp_i-tRF	not cholinergic	NS
tRF-24-RNLNK88KHR	Gestational_age_at_birth.1	-0.292085	0.0886437	0.279633	all	Nuclear_Glu_3'-tRF	not cholinergic	NS
tRF-20-UE3QHMY1	number_of_pregnancies	-0.291954	0.0887937	0.279913	all	Mitochondrial_Asp_3'-tRF	not cholinergic	NS
tRF-27-5DMKYUYRLH4	Length_cm	-0.456624	0.056796	0.279949	male	Nuclear_Asp_i-tRF	not cholinergic	NS
tRF-17-BZOS4Y1	CORTISOL_pg_mg	0.305704	0.0888444	0.280044	all	Mitochondrial_Val_3'-tRF	not cholinergic	NS
tRF-29-64R9598LS7EV	ChE_M_F_ratio_AChE	-0.305665	0.088887	0.280121	all	Mitochondrial_Gln_3'-tRF	not cholinergic	NS
tRF-20-B54ZUPX1	SCORE_PSS	-0.486667	0.0475841	0.280221	female	Mitochondrial_Lys_3'-tRF	not cholinergic	Sig in females
tRF-28-623K7SIR3DDY	Child_weight_grams	0.486611	0.0476134	0.280354	female	Nuclear_Asp_i-tRF	not cholinergic	NS
tRF-31-R0PSR9593J24D	Length_cm	-0.456284	0.0570043	0.280674	male	Nuclear_Gly_i-tRF	not cholinergic	NS
tRF-25-RI2Q2RJO01	Fetal_BChE	-0.305249	0.0893448	0.281048	all	Mitochondrial_Phe_3'-tRF	CholinotRF	NS
tRF-23-8OYDVNZDR	Apgar_5	-0.486121	0.0478708	0.281467	female	Mitochondrial_Gly_i-tRF	not cholinergic	NS
tRF-25-KEUI1ZXF0N	Maternal_Weight_kg	0.291166	0.0896976	0.281719	all	Mitochondrial_Gly_i-tRF	not cholinergic	NS
tRF-32-R008R959KUMKH	Child_weight_grams	-0.45575	0.0573323	0.281884	male	Nuclear_Asp_i-tRF	not cholinergic	NS
tRF-22-QOH7HLWXJ	SCORE_PSS	-0.291043	0.0898394	0.282024	all	Mitochondrial_Asp_3'-tRF	not cholinergic	NS
tRF-31-623K7SIR3DR20	SCORE_PSS	0.290915	0.0899874	0.282264	all	Nuclear_Asp_i-tRF	not cholinergic	NS
tRF-20-RW18V6XO	number_of_births	-0.455474	0.0575028	0.282419	male	Nuclear_Gly_i-tRF	not cholinergic	NS
tRF-27-F1R3WE8RO84	Percentiles	0.485644	0.0481231	0.282498	female	Nuclear_Asp_i-tRF	not cholinergic	NS
tRF-24-SLDPUSYDKJ	SCORE_PSS	-0.290815	0.0901033	0.282571	all	Mitochondrial_Gly_i-tRF	CholinotRF	NS
tRF-36-0WUI8OYDVNZDBQE	Maternal_BMI_before_Pregnancy	0.485497	0.0482004	0.282759	female	Mitochondrial_Gly_i-tRF	not cholinergic	NS
tRF-28-E92NBX7ZOODI	Maternal_Total_ChE	0.485453	0.0482239	0.282857	female	Mitochondrial_Gly_i-tRF	not cholinergic	NS
tRF-34-QKF1R3WE8RO8IS	Percentiles	-0.290627	0.090321	0.28288	all	Nuclear_Asp_i-tRF	not cholinergic	NS
tRF-24-O1B54ZUPJR	Iron_supplement	-0.290612	0.0903386	0.282899	all	Mitochondrial_Lys_3'-tRF	CholinotRF	NS
tRF-23-M2OSRNLNDJ	Weight_before_Pregnancy_kg	0.485412	0.0482456	0.282903	female	Nuclear_Asp_i-tRF	CholinotRF	NS
tRF-20-N3S3RQJV	Iron_supplement	-0.455212	0.0576646	0.28291	male	Nuclear_Gly_i-tRF	not cholinergic	NS
tRF-19-O9337K0V	Iron_supplement	-0.290575	0.090381	0.282967	all	Nuclear_Glu_3'-tRF	not cholinergic	NS
tRF-21-WEW6VM4JD	Maternal_AChE	0.485329	0.0482899	0.283042	female	Mitochondrial_Gln_3'-tRF	not cholinergic	NS
tRF-23-2IUIX1Q7DR	SCORE_PSS	-0.485233	0.0483407	0.283155	female	Mitochondrial_Val_3'-tRF	CholinotRF	NS
tRF-30-E92NBX7ZOOJ9	Age_at_study_entry	-0.485203	0.0483568	0.283192	female	Mitochondrial_Gly_i-tRF	not cholinergic	NS
tRF-30-6RRNLNK88KO1	Iron_supplement	-0.290445	0.0905323	0.283274	all	Nuclear_Glu_3'-tRF	not cholinergic	NS
tRF-19-94V4SMFM	Apgar_1	0.290407	0.090576	0.283384	all	Nuclear_Gly_i-tRF	not cholinergic	NS
tRF-24-690M0RHBFV	Weight_before_Pregnancy_kg	0.454961	0.0578196	0.283569	male	Mitochondrial_Phe_3'-tRF	CholinotRF	NS
tRF-21-B1ZZK0O5D	Maternal_AChE	0.483273	0.0579103	0.283708	male	Mitochondrial_Thr_3'-tRF	not cholinergic	NS
tRF-25-RNLN4Q1RV1	SCORE_PSS	-0.454806	0.0579158	0.283708	male	Mitochondrial_Gln_3'-tRF	not cholinergic	NS
tRF-17-P2PSSEK	Maternal_Weight_kg	0.290302	0.0906981	0.283722	all	Mitochondrial_Leu_i-tRF	CholinotRF	NS
tRF-21-2FYOB015D	CORTISOL_pg_mg	0.304018	0.0907091	0.283722	all	Mitochondrial_Gly_3'-tRF	CholinotRF	NS
tRF-30-RERNLN4Q1RV1	SCORE_PSS	-0.29029	0.0907116	0.283722	all	Mitochondrial_Gln_3'-tRF	not cholinergic	NS
tRF-30-1293WEW6VM4J	Apgar_1	-0.484929	0.0485021	0.283761	female	Mitochondrial_Gln_3'-tRF	not cholinergic	NS
tRF-25-5UB1ZZK0O5	Weight_before_Pregnancy_kg	0.45468	0.0579945	0.283842	male	Mitochondrial_Thr_3'-tRF	CholinotRF	NS
tRF-29-62XB0ZZRD2FV	CORTISOL_pg_mg	0.483139	0.0579896	0.283842	male	Mitochondrial_Thr_3'-tRF	not cholinergic	NS
tRF-29-SWRYVMMV5B2V	number_of_pregnancies	-0.45471	0.0579754	0.283842	male	Nuclear_Glu_3'-tRF	not cholinergic	NS
tRF-24-R95933JK0V	number_of_births	-0.29021	0.0908047	0.283906	all	Nuclear_Glu_3'-tRF	not cholinergic	NS
tRF-28-623K7SIR3DDY	number_of_pregnancies	0.454545	0.0580783	0.283959	male	Nuclear_Asp_i-tRF	not cholinergic	NS
tRF-28-UEVUUMHNU6V	SCORE_PSS	-0.290138	0.0908886	0.284125	all	Mitochondrial_Arg_3'-tRF	CholinotRF	NS
tRF-25-RNLN4Q1RV1	Fetal_AChE	-0.484732	0.048607	0.284294	female	Mitochondrial_Gln_3'-tRF	not cholinergic	NS
tRF-18-DRVQHZV	Length_cm	-0.454285	0.0582398	0.284513	male	Mitochondrial_Asp_3'-tRF	not cholinergic	NS
tRF-20-UE3QHMY1	Length_cm	-0.454285	0.05824	0.284513	male	Mitochondrial_Asp_3'-tRF	not cholinergic	NS
tRF-18-RW18V60M	Apgar_1	0.289858	0.0912145	0.284853	all	Nuclear_Gly_i-tRF	not cholinergic	NS
tRF-24-RNLN4Q1R29	Fetal_BChE	-0.498747	0.0584287	0.28505	male	Mitochondrial_Gln_3'-tRF	not cholinergic	NS
tRF-32-R008R959KUMKH	Percentiles	-0.453918	0.0584692	0.28508	male	Nuclear_Asp_i-tRF	not cholinergic	NS
tRF-16-8WQ0D5D	Gestational_age_at_birth.1	0.484305	0.0488349	0.285269	female	Nuclear_Glu_3'-tRF	not cholinergic	NS
tRF-30-UI8OYDVNZDBQ	Maternal_BMI_before_Pregnancy	0.48429	0.0488431	0.285269	female	Mitochondrial_Gly_i-tRF	not cholinergic	NS
tRF-16-8S746DD	Iron_supplement	-0.45375	0.0585737	0.285331	male	Nuclear_Glu_3'-tRF	not cholinergic	NS
tRF-29-62XB0ZZRD2FV	CORTISOL_pg_mg	0.303351	0.0914549	0.285332	all	Mitochondrial_Thr_3'-tRF	not cholinergic	NS
tRF-30-QKF1R3WE8RO8	ChE_M_F_ratio_BChE	0.499347	0.048922	0.285357	female	Nuclear_Asp_i-tRF	not cholinergic	NS
tRF-33-10I9BZBZOS4YV	Score.PDQ	-0.289561	0.0915624	0.285494	all	Mitochondrial_Val_3'-tRF	not cholinergic	NS
tRF-19-0M0RHBFV	SCORE_PSS	-0.289539	0.0915884	0.285532	all	Mitochondrial_Phe_3'-tRF	CholinotRF	NS
tRF-19-O9337K0V	Child_weight_grams	-0.483928	0.0490371	0.285795	female	Nuclear_Glu_3'-tRF	not cholinergic	NS
tRF-25-RNLIK8V8O1	Maternal_BMI	0.483821	0.0490944	0.285927	female	Nuclear_Glu_3'-tRF	not cholinergic	NS
tRF-28-Y6IO43ZU2F05	Maternal_Weight_kg	0.289328	0.0918356	0.286021	all	Mitochondrial_Gly_i-tRF	not cholinergic	NS
tRF-20-7L73HQP0	ChE_M_F_ratio_AChE	-0.302911	0.0919499	0.286196	all	Nuclear_Gly_i-tRF	not cholinergic	NS
tRF-24-RI2Q2RJOE1	Maternal_BMI	0.453278	0.05887	0.286329	male	Mitochondrial_Phe_3'-tRF	CholinotRF	NS
tRF-20-R959KUMK	Head_circumference_cm	-0.483334	0.0493565	0.286764	female	Nuclear_Asp_i-tRF	not cholinergic	NS
tRF-28-5EOB3ZY61DV	Gestational_age_at_birth.1	-0.452889	0.0591148	0.286861	male	Mitochondrial_Thr_3'-tRF	CholinotRF	NS
tRF-31-5EYONONU3INDD	Age_at_study_entry	-0.452873	0.0591243	0.286861	male	Mitochondrial_Val_3'-tRF	not cholinergic	NS
tRF-19-O9337K0V	number_of_pregnancies	-0.452786	0.0591794	0.286867	male	Nuclear_Glu_3'-tRF	not cholinergic	NS
tRF-23-N3S3RQJVS	number_of_births	-0.452793	0.0591751	0.286867	male	Nuclear_Gly_i-tRF	not cholinergic	NS
tRF-27-M8ZLSSXUOLJ	Maternal_AChE	0.481151	0.0591815	0.286867	male	Nuclear_Glu_3'-tRF	not cholinergic	NS
tRF-18-ERM492V	number_of_births	-0.45276	0.0591956	0.286869	male	Nuclear_Glu_3'-tRF	not cholinergic	NS
tRF-19-94V4SMFM	number_of_pregnancies	-0.288899	0.0923395	0.287048	all	Nuclear_Gly_i-tRF	not cholinergic	NS
tRF-27-5BKD09Z51UJ	Child_weight_grams	-0.288695	0.0925808	0.287494	all	Mitochondrial_Lys_3'-tRF	not cholinergic	Sig in both
tRF-21-2FYOB015D	Child_weight_grams	-0.452441	0.0593972	0.287675	male	Mitochondrial_Gly_3'-tRF	CholinotRF	NS
tRF-21-B1ZZK0O5D	Maternal_Weight_kg	0.482687	0.0497062	0.288267	female	Mitochondrial_Thr_3'-tRF	not cholinergic	NS
tRF-24-Q89P9L84FS	number_of_births	-0.452091	0.0596188	0.288284	male	Nuclear_Gly_i-tRF	not cholinergic	NS
tRF-26-5UB1ZZK0O5D	Gestational_age_at_birth.1	-0.451804	0.0598013	0.288851	male	Mitochondrial_Thr_3'-tRF	CholinotRF	NS
tRF-28-R008R959KUD4	number_of_births	-0.482312	0.0499096	0.288952	female	Nuclear_Asp_i-tRF	not cholinergic	NS
tRF-26-HK4B8XVQN5D	Child_weight_grams	-0.451731	0.0598474	0.289005	male	Mitochondrial_Asp_3'-tRF	not cholinergic	NS
tRF-22-Q89P9L842	ChE_M_F_ratio_BChE	-0.296828	0.093456	0.289274	all	Nuclear_Gly_i-tRF	not cholinergic	NS
tRF-23-RNLNKSEKDS	number_of_pregnancies	-0.481931	0.050117	0.28967	female	Nuclear_Asp_i-tRF	not cholinergic	NS
tRF-22-YUY9H33PJ	Score.PDQ	-0.287773	0.0936734	0.289725	all	Mitochondrial_Gln_3'-tRF	not cholinergic	NS
tRF-28-623K7SIR3DDY	Percentiles	0.481544	0.0503287	0.290323	female	Nuclear_Asp_i-tRF	not cholinergic	NS
tRF-32-R008R959KUMKH	Length_cm	-0.45105	0.0602816	0.290421	male	Nuclear_Asp_i-tRF	not cholinergic	NS
tRF-26-HK4B8XVQN5D	Iron_supplement	0.450974	0.06033	0.290552	male	Mitochondrial_Asp_3'-tRF	not cholinergic	NS
tRF-20-R3WE8RO8	ChE_M_F_ratio_AChE	0.481361	0.0504289	0.290738	female	Nuclear_Asp_i-tRF	not cholinergic	NS
tRF-32-YDY6IO43ZU2FQ	Age_at_study_entry	-0.287161	0.0944043	0.291268	all	Mitochondrial_Gly_i-tRF	not cholinergic	NS
tRF-20-XOUZDZN1	Maternal_BMI	0.287148	0.0944205	0.291296	all	Mitochondrial_Trp_3'-tRF	CholinotRF	NS
tRF-17-4RRQRBJ	ChE_M_F_ratio_AChE	0.480978	0.0506391	0.291705	female	Nuclear_Glu_3'-tRF	not cholinergic	NS
tRF-34-QKF1R3WE8RO8IS	ChE_M_F_ratio_BChE	0.496093	0.0506513	0.291732	female	Nuclear_Asp_i-tRF	not cholinergic	NS
tRF-18-IRMM12V	Weight_before_Pregnancy_kg	0.480892	0.0506861	0.291812	female	Nuclear_Glu_3'-tRF	not cholinergic	NS
tRF-24-KEUI1ZXFEI	Maternal_Weight_kg	0.286765	0.0948798	0.292319	all	Mitochondrial_Gly_i-tRF	not cholinergic	NS
tRF-25-MKYUYRLHR0	Fetal_AChE	0.295575	0.0949135	0.292379	all	Nuclear_Asp_i-tRF	not cholinergic	NS
tRF-20-94V4SMIF	number_of_births	-0.286692	0.0949683	0.292483	all	Nuclear_Gly_i-tRF	not cholinergic	NS
tRF-31-623K7SIR3DR20	Iron_supplement	0.286676	0.0949871	0.292497	all	Nuclear_Asp_i-tRF	not cholinergic	NS
tRF-23-2NBX7ZOODI	Maternal_BMI	0.286619	0.0950567	0.292645	all	Mitochondrial_Gly_i-tRF	CholinotRF	NS
tRF-24-KEUI1ZXFEI	Apgar_5	-0.480356	0.0509813	0.292694	female	Mitochondrial_Gly_i-tRF	not cholinergic	NS
tRF-29-R008R959KU1Y	Child_weight_grams	0.480327	0.0509978	0.292748	female	Nuclear_Asp_i-tRF	not cholinergic	NS
tRF-21-94V4SMIFB	number_of_births	-0.286584	0.0950981	0.292751	all	Nuclear_Gly_i-tRF	not cholinergic	NS
tRF-24-2NBX7ZOO1E	Maternal_BMI	0.286513	0.0951842	0.292885	all	Mitochondrial_Gly_i-tRF	CholinotRF	NS
tRF-25-O1B54ZUPX1	Iron_supplement	-0.480202	0.0510668	0.293044	female	Mitochondrial_Lys_3'-tRF	CholinotRF	NS
tRF-30-FN8DYDZDL9X1	Maternal_BMI	0.480155	0.0510927	0.293088	female	Mitochondrial_Val_3'-tRF	not cholinergic	NS
tRF-30-BZKEUI1ZXF0N	Weight_before_Pregnancy_kg	0.480114	0.0511151	0.293093	female	Mitochondrial_Gly_i-tRF	not cholinergic	NS
tRF-24-R3WE8RO8IS	Age_at_study_entry	-0.286409	0.0953088	0.293115	all	Nuclear_Asp_i-tRF	not cholinergic	NS
tRF-24-XB0ZZRD2FV	SCORE_PSS	-0.286393	0.0953286	0.293132	all	Mitochondrial_Thr_3'-tRF	not cholinergic	NS
tRF-24-QKF1R3WEJJ	Age_at_study_entry	-0.28636	0.0953686	0.293149	all	Nuclear_Asp_i-tRF	not cholinergic	NS
tRF-25-2NBX7ZOOJ9	Maternal_BMI	0.286307	0.0954327	0.293233	all	Mitochondrial_Gly_i-tRF	CholinotRF	NS
tRF-23-7SI7JP8XDV	Gestational_age_at_birth.1	0.286252	0.0954988	0.293348	all	Mitochondrial_Gln_3'-tRF	not cholinergic	NS
tRF-25-RNLIK898O1	number_of_pregnancies	-0.286114	0.0956662	0.293556	all	Nuclear_Glu_3'-tRF	not cholinergic	NS
tRF-28-62XB0ZZRD2D1	Score.PDQ	-0.286074	0.0957145	0.293682	all	Mitochondrial_Thr_3'-tRF	not cholinergic	NS
tRF-24-RZDMKNR7EV	number_of_pregnancies	-0.449219	0.0614608	0.293936	male	Mitochondrial_Asn_3'-tRF	CholinotRF	NS
tRF-31-623K7SIR3DR20	Fetal_BChE	0.493531	0.0615406	0.294106	male	Nuclear_Asp_i-tRF	not cholinergic	NS
tRF-20-R3WE8RO8	Fetal_BChE	0.479367	0.0515298	0.294366	female	Nuclear_Asp_i-tRF	not cholinergic	NS
tRF-24-QKF1R3WEJJ	Weight_before_Pregnancy_kg	-0.448909	0.0616625	0.294425	male	Nuclear_Asp_i-tRF	not cholinergic	NS
tRF-26-F1R3WE8RO80	Gestational_age_at_birth.1	-0.448897	0.0616701	0.294425	male	Nuclear_Asp_i-tRF	not cholinergic	NS
tRF-24-54RNZFS72V	Score.PDQ	-0.285696	0.0961735	0.294476	all	Mitochondrial_Ala_3'-tRF	CholinotRF	NS
tRF-22-DXEPZY0DI	Score.PDQ	-0.285684	0.0961872	0.294497	all	Mitochondrial_Gly_i-tRF	not cholinergic	NS
tRF-24-XB0ZZRD2FV	CORTISOL_pg_mg	0.476897	0.0617927	0.294735	male	Mitochondrial_Thr_3'-tRF	not cholinergic	NS
tRF-17-EY0VWUJ	Apgar_1	-0.478794	0.0518501	0.295458	female	Mitochondrial_Val_3'-tRF	not cholinergic	NS
tRF-21-9P8WQ0D5D	SCORE_PSS	-0.478804	0.051844	0.295458	female	Nuclear_Glu_3'-tRF	not cholinergic	NS
tRF-18-LNKSEKDS	CORTISOL_pg_mg	0.493694	0.0519553	0.295852	female	Nuclear_Asp_i-tRF	not cholinergic	NS
tRF-37-0WUI8OYDVNZDBQ5	Age_at_study_entry	-0.478465	0.0520344	0.296098	female	Mitochondrial_Gly_i-tRF	not cholinergic	NS
tRF-17-RW18V6P	Apgar_1	0.47831	0.0521213	0.296388	female	Nuclear_Gly_i-tRF	not cholinergic	NS
tRF-19-UIX1Q7HV	Length_cm	-0.284916	0.0971247	0.296397	all	Mitochondrial_Val_3'-tRF	not cholinergic	NS
tRF-25-2NBX7ZOOJ9	Weight_before_Pregnancy_kg	0.284889	0.0971578	0.296465	all	Mitochondrial_Gly_i-tRF	CholinotRF	NS
tRF-25-RNLN4Q1RV1	Score.PDQ	-0.447711	0.0624451	0.296612	male	Mitochondrial_Gln_3'-tRF	not cholinergic	NS
tRF-19-O9337K0V	Weight_before_Pregnancy_kg	0.284735	0.0973468	0.296836	all	Nuclear_Glu_3'-tRF	not cholinergic	NS
tRF-25-IBB7Z92K01	Head_circumference_cm	-0.44754	0.0625571	0.296938	male	Mitochondrial_Thr_3'-tRF	CholinotRF	NS
tRF-25-RNLNK88KO1	Gestational_age_at_birth.1	-0.284579	0.0975374	0.297188	all	Nuclear_Glu_3'-tRF	not cholinergic	NS
tRF-34-MXE92NBX7ZOO1E	SCORE_PSS	-0.284461	0.0976832	0.297441	all	Mitochondrial_Gly_i-tRF	not cholinergic	NS
tRF-24-PV94V4SMFM	number_of_pregnancies	-0.477718	0.0524544	0.297442	female	Nuclear_Gly_i-tRF	not cholinergic	NS
tRF-30-QKF1R3WE8RO8	Maternal_Weight_kg	-0.447179	0.0627948	0.29762	male	Nuclear_Asp_i-tRF	not cholinergic	NS
tRF-32-0WUI8OYDVNZDF	CORTISOL_pg_mg	0.297835	0.0978038	0.297659	all	Mitochondrial_Gly_i-tRF	not cholinergic	NS
tRF-28-OSRNLNKSEKDS	Length_cm	-0.284188	0.0980198	0.297992	all	Nuclear_Asp_i-tRF	not cholinergic	NS
tRF-20-R959KUMK	Fetal_BChE	0.477401	0.0526333	0.298147	female	Nuclear_Asp_i-tRF	not cholinergic	NS
tRF-19-94V4SMFM	Fetal_BChE	-0.297436	0.0982762	0.298606	all	Nuclear_Gly_i-tRF	not cholinergic	NS
tRF-27-Y6IO43ZU2FQ	Weight_before_Pregnancy_kg	0.477146	0.0527776	0.298761	female	Mitochondrial_Gly_i-tRF	not cholinergic	NS
tRF-28-OSRNLNKSEKDS	Length_cm	-0.446502	0.0632421	0.29878	male	Nuclear_Asp_i-tRF	not cholinergic	NS
tRF-32-62Z6EXEY0VWUJ	Score.PDQ	-0.283714	0.0986046	0.299127	all	Mitochondrial_Val_3'-tRF	not cholinergic	NS
tRF-24-RI2Q2RJOE1	Iron_supplement	-0.283675	0.0986536	0.299157	all	Mitochondrial_Phe_3'-tRF	CholinotRF	NS
tRF-25-5UB1ZZK0O5	Gestational_age_at_birth.1	-0.283667	0.0986631	0.299164	all	Mitochondrial_Thr_3'-tRF	CholinotRF	NS
tRF-31-5EYONONU3INDD	Maternal_AChE	0.292408	0.0986761	0.299181	all	Mitochondrial_Val_3'-tRF	not cholinergic	NS
tRF-21-N3S3RQJVB	number_of_pregnancies	-0.446286	0.0633851	0.299213	male	Nuclear_Gly_i-tRF	not cholinergic	NS
tRF-23-QKF1R3WE0J	Fetal_AChE	0.474262	0.0634522	0.299427	male	Nuclear_Asp_i-tRF	not cholinergic	NS
tRF-28-OSRNLNKSEKDS	number_of_births	-0.283446	0.0989372	0.299774	all	Nuclear_Asp_i-tRF	not cholinergic	NS
tRF-19-BM4LV72V	Gestational_age_at_birth.1	0.476687	0.0530387	0.299866	female	Mitochondrial_Asp_3'-tRF	not cholinergic	NS
tRF-21-B1ZZK0O5D	Gestational_age_at_birth.1	-0.44571	0.0637687	0.300213	male	Mitochondrial_Thr_3'-tRF	not cholinergic	NS
tRF-25-LSN3S3RQJV	Iron_supplement	0.476502	0.0531439	0.300213	female	Nuclear_Gly_i-tRF	not cholinergic	NS
tRF-21-623K7SIRD	Maternal_Total_ChE	0.476235	0.053296	0.300784	female	Nuclear_Asp_i-tRF	not cholinergic	NS
tRF-19-O933IK0V	Iron_supplement	-0.282984	0.0995122	0.300927	all	Nuclear_Glu_3'-tRF	not cholinergic	NS
tRF-21-WEW6VM4JD	Apgar_1	-0.282803	0.0997391	0.301426	all	Mitochondrial_Gln_3'-tRF	not cholinergic	NS
tRF-18-OSRNLNDJ	Child_weight_grams	0.444983	0.0642546	0.301624	male	Nuclear_Asp_i-tRF	not cholinergic	NS
tRF-25-VJUE3QHMY1	Length_cm	-0.282694	0.0998749	0.301683	all	Mitochondrial_Asp_3'-tRF	not cholinergic	Sig in both
tRF-20-R959KUMK	Score.PDQ	0.282522	0.10009	0.302089	all	Nuclear_Asp_i-tRF	not cholinergic	NS
tRF-17-SSXUOLJ	Maternal_BChE	-0.286728	0.100158	0.302184	all	Nuclear_Glu_3'-tRF	not cholinergic	NS
tRF-30-6RRNLIK898O1	Weight_before_Pregnancy_kg	0.475522	0.0537046	0.302509	female	Nuclear_Glu_3'-tRF	not cholinergic	NS
tRF-27-BZKEUI1ZXF1	Maternal_Weight_kg	0.475486	0.0537252	0.302584	female	Mitochondrial_Gly_i-tRF	not cholinergic	NS
tRF-23-1IBM4LV701	Fetal_BChE	-0.295558	0.100521	0.303033	all	Mitochondrial_Asp_3'-tRF	not cholinergic	Sig in both
tRF-22-DXEPZY0DI	Length_cm	-0.282067	0.100661	0.30326	all	Mitochondrial_Gly_i-tRF	not cholinergic	NS
tRF-22-YUY9H33PJ	Gestational_age_at_birth.1	0.281878	0.1009	0.303754	all	Mitochondrial_Gln_3'-tRF	not cholinergic	NS
tRF-20-5DMKYUYR	Age_at_study_entry	-0.281735	0.10108	0.304042	all	Nuclear_Asp_i-tRF	not cholinergic	NS
tRF-22-94V4SMIFH	number_of_births	-0.443743	0.0650899	0.304098	male	Nuclear_Gly_i-tRF	not cholinergic	NS
tRF-25-O1B54ZUPX1	SCORE_PSS	-0.474575	0.0542505	0.30446	female	Mitochondrial_Lys_3'-tRF	CholinotRF	NS
tRF-18-DRVQHZV	Percentiles	-0.281518	0.101354	0.304608	all	Mitochondrial_Asp_3'-tRF	not cholinergic	NS
tRF-23-LY7L73HQDU	ChE_M_F_ratio_AChE	-0.294782	0.101459	0.304835	all	Nuclear_Gly_i-tRF	not cholinergic	NS
tRF-18-I7JP8XDV	Iron_supplement	0.443218	0.0654464	0.304993	male	Mitochondrial_Gln_3'-tRF	not cholinergic	NS
tRF-28-E92NBX7ZOODI	Gestational_age_at_birth.1	-0.443123	0.0655108	0.305051	male	Mitochondrial_Gly_i-tRF	not cholinergic	NS
tRF-29-64R9598LS7EV	Length_cm	-0.443075	0.0655433	0.3051	male	Mitochondrial_Gln_3'-tRF	not cholinergic	NS
tRF-18-OSRNLNDJ	Weight_before_Pregnancy_kg	0.474096	0.0545283	0.305395	female	Nuclear_Asp_i-tRF	not cholinergic	NS
tRF-17-RW18V6P	Apgar_1	0.281066	0.101928	0.305686	all	Nuclear_Gly_i-tRF	not cholinergic	NS
tRF-25-RNLIK8V8O1	Fetal_AChE	0.473948	0.054614	0.305708	female	Nuclear_Glu_3'-tRF	not cholinergic	NS
tRF-22-QOH7HLWXJ	Iron_supplement	-0.280925	0.102107	0.305976	all	Mitochondrial_Asp_3'-tRF	not cholinergic	NS
tRF-35-MXE92NBX7ZOOJ9	Maternal_BMI_before_Pregnancy	0.473766	0.05472	0.306094	female	Mitochondrial_Gly_i-tRF	not cholinergic	NS
tRF-24-Q89P9L84FS	Age_at_study_entry	-0.280805	0.102259	0.306189	all	Nuclear_Gly_i-tRF	not cholinergic	NS
tRF-29-64R9598LS7EV	Gestational_age_at_birth.1	-0.44251	0.0659288	0.30634	male	Mitochondrial_Gln_3'-tRF	not cholinergic	NS
tRF-26-Y6IO43ZU2FE	Maternal_BMI_before_Pregnancy	0.473627	0.0548013	0.306465	female	Mitochondrial_Gly_i-tRF	not cholinergic	NS
tRF-23-BZBZOS4YV	Age_at_study_entry	-0.280687	0.102409	0.306505	all	Mitochondrial_Val_3'-tRF	not cholinergic	NS
tRF-30-M2OSRNLNKSEK	Maternal_Weight_kg	-0.280586	0.102538	0.306735	all	Nuclear_Asp_i-tRF	not cholinergic	NS
tRF-20-XOUZDZN1	Maternal_BChE	-0.442197	0.0661428	0.30678	male	Mitochondrial_Trp_3'-tRF	CholinotRF	NS
tRF-29-NRDXEPZY0DF5	Maternal_Total_ChE	0.47318	0.0550622	0.307382	female	Mitochondrial_Gly_i-tRF	not cholinergic	NS
tRF-16-8S746DD	number_of_pregnancies	-0.441729	0.0664644	0.307446	male	Nuclear_Glu_3'-tRF	not cholinergic	NS
tRF-30-R008R959KUMK	Score.PDQ	0.473011	0.0551608	0.307765	female	Nuclear_Asp_i-tRF	not cholinergic	NS
tRF-20-5DMKYUYR	Gestational_age_at_birth.1	0.441528	0.0666026	0.307838	male	Nuclear_Asp_i-tRF	not cholinergic	NS
tRF-30-FN8DYDZDL9X1	Length_cm	-0.280101	0.103159	0.307945	all	Mitochondrial_Val_3'-tRF	not cholinergic	NS
tRF-28-5DMKYUYRLHDY	SCORE_PSS	0.280088	0.103176	0.307972	all	Nuclear_Asp_i-tRF	not cholinergic	NS
tRF-24-Q89P9L84FS	Maternal_AChE	0.288712	0.10321	0.307985	all	Nuclear_Gly_i-tRF	not cholinergic	NS
tRF-27-BZKEUI1ZXF1	Maternal_Weight_kg	0.441314	0.0667499	0.308139	male	Mitochondrial_Gly_i-tRF	not cholinergic	NS
tRF-28-587SI7JP8XDV	Iron_supplement	0.441292	0.0667651	0.30814	male	Mitochondrial_Gln_3'-tRF	not cholinergic	NS
tRF-33-I8W47W1R7HFEV	Maternal_AChE	0.288623	0.103321	0.308225	all	Nuclear_Glu_3'-tRF	not cholinergic	NS
tRF-27-NRDXEPZY0DI	Maternal_BMI_before_Pregnancy	0.472712	0.0553364	0.308327	female	Mitochondrial_Gly_i-tRF	CholinotRF	NS
tRF-24-RYVMMV5B2V	Maternal_BMI_before_Pregnancy	0.441113	0.0668887	0.308538	male	Nuclear_Glu_3'-tRF	not cholinergic	NS
tRF-21-RNLNKSEK0	Maternal_BChE	0.283879	0.103728	0.309012	all	Nuclear_Asp_i-tRF	not cholinergic	NS
tRF-18-DRVQHZV	number_of_pregnancies	-0.279626	0.103769	0.309092	all	Mitochondrial_Asp_3'-tRF	not cholinergic	NS
tRF-21-9P8WQ0D5D	Fetal_BChE	-0.484606	0.0671412	0.309201	male	Nuclear_Glu_3'-tRF	not cholinergic	NS
tRF-24-DXEPZY0DF5	Maternal_BMI_before_Pregnancy	0.279579	0.10383	0.309252	all	Mitochondrial_Gly_i-tRF	not cholinergic	NS
tRF-18-O9337KR	SCORE_PSS	0.47209	0.0557027	0.309322	female	Nuclear_Glu_3'-tRF	not cholinergic	NS
tRF-19-VMMV5B2V	Apgar_5	-0.471985	0.0557644	0.309399	female	Nuclear_Glu_3'-tRF	not cholinergic	NS
tRF-19-VMMV5B2V	Gestational_age_at_birth.1	-0.440575	0.0672609	0.309551	male	Nuclear_Glu_3'-tRF	not cholinergic	NS
tRF-22-YDVNZDBQ5	Age_at_study_entry	-0.279459	0.103984	0.309554	all	Mitochondrial_Gly_i-tRF	not cholinergic	NS
tRF-30-M2OSRNLNKSEK	Weight_before_Pregnancy_kg	-0.440534	0.0672893	0.309622	male	Nuclear_Asp_i-tRF	not cholinergic	NS
tRF-32-62Z6EXEY0VWUJ	ChE_M_F_ratio_AChE	0.484269	0.0673592	0.309702	male	Mitochondrial_Val_3'-tRF	not cholinergic	NS
tRF-26-Y6IO43ZU2FE	Maternal_BMI	0.279258	0.104244	0.309881	all	Mitochondrial_Gly_i-tRF	not cholinergic	NS
tRF-33-7ONRDXEPZY0DDE	Maternal_Weight_kg	0.279202	0.104316	0.309915	all	Mitochondrial_Gly_i-tRF	not cholinergic	NS
tRF-23-OB3ZY61DV	SCORE_PSS	-0.279147	0.104387	0.309996	all	Mitochondrial_Thr_3'-tRF	not cholinergic	NS
tRF-27-5DMKYUYRLH4	Score.PDQ	0.471612	0.0559852	0.310017	female	Nuclear_Asp_i-tRF	not cholinergic	NS
tRF-17-43ZU2FQ	Weight_before_Pregnancy_kg	0.471464	0.0560727	0.310205	female	Mitochondrial_Gly_i-tRF	not cholinergic	NS
tRF-29-64R9598LS7EV	Child_weight_grams	-0.440001	0.0676605	0.310558	male	Mitochondrial_Gln_3'-tRF	not cholinergic	NS
tRF-24-690M0RHBFV	Fetal_BChE	-0.483745	0.0677002	0.31067	male	Mitochondrial_Phe_3'-tRF	CholinotRF	NS
tRF-26-OSRNLNKSEK0	number_of_pregnancies	0.278697	0.10497	0.311006	all	Nuclear_Asp_i-tRF	not cholinergic	NS
tRF-27-8OYDVNZDBQ5	Maternal_Weight_kg	0.27867	0.105005	0.311077	all	Mitochondrial_Gly_i-tRF	not cholinergic	NS
tRF-19-0M0RHBFV	Length_cm	-0.278654	0.105026	0.31109	all	Mitochondrial_Phe_3'-tRF	CholinotRF	NS
tRF-28-5DMKYUYRLHDY	number_of_births	0.439642	0.0679104	0.311223	male	Nuclear_Asp_i-tRF	not cholinergic	NS
tRF-30-1293WEW6VM4J	Gestational_age_at_birth.1	0.47091	0.0564022	0.311485	female	Mitochondrial_Gln_3'-tRF	not cholinergic	NS
tRF-28-62XB0ZZRD2D1	Iron_supplement	-0.278443	0.105301	0.311719	all	Mitochondrial_Thr_3'-tRF	not cholinergic	NS
tRF-19-UIX1Q7HV	Score.PDQ	-0.278337	0.105439	0.312036	all	Mitochondrial_Val_3'-tRF	not cholinergic	NS
tRF-31-BZKEUI1ZXF0ND	Weight_before_Pregnancy_kg	0.47066	0.0565513	0.312057	female	Mitochondrial_Gly_i-tRF	not cholinergic	NS
tRF-27-F4BDNZ8O6FJ	SCORE_PSS	-0.278284	0.105508	0.312134	all	Mitochondrial_Thr_3'-tRF	not cholinergic	NS
tRF-23-MKYUYRLHDY	Fetal_AChE	0.286831	0.105577	0.312266	all	Nuclear_Asp_i-tRF	not cholinergic	NS
tRF-30-FN8DYDZDL9X1	Maternal_Weight_kg	0.470541	0.0566223	0.312281	female	Mitochondrial_Val_3'-tRF	not cholinergic	NS
tRF-19-RW18V6JU	Percentiles	-0.439063	0.068316	0.312288	male	Nuclear_Gly_i-tRF	not cholinergic	NS
tRF-23-MKYUYRLHDY	Child_weight_grams	0.47052	0.0566346	0.312307	female	Nuclear_Asp_i-tRF	not cholinergic	NS
tRF-17-078SUXJ	CORTISOL_pg_mg	0.291275	0.105784	0.312703	all	Mitochondrial_Met_3'-tRF	CholinotRF	NS
tRF-17-43ZU2FQ	Age_at_study_entry	-0.278024	0.105847	0.31284	all	Mitochondrial_Gly_i-tRF	not cholinergic	NS
tRF-21-94V4SMIFB	APGAR5_klgl7	0.438731	0.0685496	0.312974	male	Nuclear_Gly_i-tRF	not cholinergic	NS
tRF-20-S334L2H1	CORTISOL_pg_mg	0.2911	0.106004	0.313167	all	Nuclear_Glu_3'-tRF	not cholinergic	NS
tRF-19-UIX1Q7HV	SCORE_PSS	-0.469863	0.0570285	0.313263	female	Mitochondrial_Val_3'-tRF	not cholinergic	NS
tRF-32-7ONRDXEPZY0DI	Apgar_1	0.277803	0.106137	0.313383	all	Mitochondrial_Gly_i-tRF	not cholinergic	NS
tRF-23-6XDRVQHZV	SCORE_PSS	-0.469724	0.0571123	0.313556	female	Mitochondrial_Asp_3'-tRF	not cholinergic	NS
tRF-18-43ZU2F05	Maternal_Weight_kg	0.277634	0.106359	0.313749	all	Mitochondrial_Gly_i-tRF	not cholinergic	NS
tRF-22-BZBZOS4Y1	number_of_pregnancies	-0.277604	0.106398	0.313756	all	Mitochondrial_Val_3'-tRF	not cholinergic	NS
tRF-17-VNZDBQ5	Maternal_BMI_before_Pregnancy	0.469513	0.0572387	0.313969	female	Mitochondrial_Gly_i-tRF	CholinotRF	NS
tRF-24-R95933JK0V	Gestational_age_at_birth.1	-0.46951	0.0572409	0.313969	female	Nuclear_Glu_3'-tRF	not cholinergic	NS
tRF-28-UEVUUMHNU6V	APGAR5_klgl7	0.438131	0.0689722	0.313998	male	Mitochondrial_Arg_3'-tRF	CholinotRF	NS
tRF-19-598LS7EV	Maternal_Total_ChE	-0.451275	0.0690278	0.314113	male	Mitochondrial_Gln_3'-tRF	not cholinergic	Sig in females
tRF-25-08R959KUMK	SCORE_PSS	0.437997	0.0690673	0.314223	male	Nuclear_Asp_i-tRF	not cholinergic	NS
tRF-29-623K7SIR3DIY	CORTISOL_pg_mg	-0.465672	0.069088	0.314248	male	Nuclear_Asp_i-tRF	not cholinergic	NS
tRF-28-R008R959KUD4	Fetal_AChE	0.46552	0.0691905	0.314505	male	Nuclear_Asp_i-tRF	not cholinergic	NS
tRF-24-O1B54ZUPJR	Fetal_BChE	-0.29012	0.107238	0.315413	all	Mitochondrial_Lys_3'-tRF	CholinotRF	NS
tRF-27-08R959KUMKH	Fetal_BChE	0.481012	0.0694969	0.315446	male	Nuclear_Asp_i-tRF	not cholinergic	NS
tRF-31-62Z6EXEY0VWUD	SCORE_PSS	-0.468673	0.0577463	0.31569	female	Mitochondrial_Val_3'-tRF	not cholinergic	NS
tRF-22-7OFIZ9WUJ	SCORE_PSS	-0.276844	0.107398	0.315721	all	Mitochondrial_Pro_3'-tRF	CholinotRF	NS
tRF-27-BZKEUI1ZXF1	Weight_before_Pregnancy_kg	0.437192	0.0696387	0.315818	male	Mitochondrial_Gly_i-tRF	not cholinergic	NS
tRF-28-R008R959KUD4	Score.PDQ	0.276781	0.107483	0.315831	all	Nuclear_Asp_i-tRF	not cholinergic	NS
tRF-36-0WUI8OYDVNZDBQE	Maternal_Weight_kg	0.276741	0.107536	0.31588	all	Mitochondrial_Gly_i-tRF	not cholinergic	NS
tRF-32-10I9BZBZOS4Y1	ChE_M_F_ratio_AChE	-0.468535	0.0578304	0.315941	female	Mitochondrial_Val_3'-tRF	not cholinergic	NS
tRF-31-QKF1R3WE8RO80	number_of_pregnancies	0.276675	0.107622	0.316066	all	Nuclear_Asp_i-tRF	not cholinergic	NS
tRF-29-R008R959KU1Y	Fetal_BChE	0.480493	0.0698421	0.316315	male	Nuclear_Asp_i-tRF	not cholinergic	NS
tRF-24-RI2Q2RJOE1	Maternal_AChE	-0.285096	0.107796	0.316374	all	Mitochondrial_Phe_3'-tRF	CholinotRF	NS
tRF-17-RW18V6P	Iron_supplement	-0.436778	0.0699334	0.316589	male	Nuclear_Gly_i-tRF	not cholinergic	NS
tRF-27-BZKEUI1ZXF1	Weight_before_Pregnancy_kg	0.276423	0.107956	0.316618	all	Mitochondrial_Gly_i-tRF	not cholinergic	NS
tRF-24-QKF1R3WEJJ	Fetal_AChE	0.28485	0.108114	0.316878	all	Nuclear_Asp_i-tRF	not cholinergic	NS
tRF-22-MKYUYRLH4	Percentiles	0.27629	0.108132	0.31691	all	Nuclear_Asp_i-tRF	not cholinergic	NS
tRF-28-62XB0ZZRD2D1	ChE_M_F_ratio_AChE	0.480103	0.0701027	0.317077	male	Mitochondrial_Thr_3'-tRF	not cholinergic	NS
tRF-19-EPZY0DF5	SCORE_PSS	-0.276205	0.108246	0.317108	all	Mitochondrial_Gly_i-tRF	not cholinergic	NS
tRF-18-DRVQHZV	Maternal_Weight_kg	-0.276171	0.108291	0.317145	all	Mitochondrial_Asp_3'-tRF	not cholinergic	NS
tRF-17-SSXUOLJ	Maternal_AChE	0.464083	0.0701691	0.317203	male	Nuclear_Glu_3'-tRF	not cholinergic	NS
tRF-22-LY7L73HQM	Iron_supplement	-0.436251	0.0703107	0.31748	male	Nuclear_Gly_i-tRF	not cholinergic	NS
tRF-24-RNLN4Q1R29	Maternal_Total_ChE	-0.449416	0.0703229	0.31748	male	Mitochondrial_Gln_3'-tRF	not cholinergic	NS
tRF-32-R008R959KUMKH	Iron_supplement	0.276009	0.108507	0.317534	all	Nuclear_Asp_i-tRF	not cholinergic	NS
tRF-21-WEW6VM4JD	Maternal_BChE	0.482736	0.05823	0.317538	female	Mitochondrial_Gln_3'-tRF	not cholinergic	NS
tRF-18-IRMM12V	Apgar_10	-0.275979	0.108547	0.317605	all	Nuclear_Glu_3'-tRF	not cholinergic	NS
tRF-28-BZKEUI1ZXFU	Maternal_BMI	0.275935	0.108606	0.317732	all	Mitochondrial_Gly_i-tRF	not cholinergic	NS
tRF-23-M2OSRNLNDJ	Percentiles	0.275865	0.108699	0.317959	all	Nuclear_Asp_i-tRF	CholinotRF	NS
tRF-22-KEUI1ZXF1	Maternal_AChE	0.28439	0.108709	0.317964	all	Mitochondrial_Gly_i-tRF	not cholinergic	NS
tRF-29-62XB0ZZRD2FV	SCORE_PSS	-0.275828	0.108749	0.318014	all	Mitochondrial_Thr_3'-tRF	not cholinergic	NS
tRF-28-UEVUUMHNU6V	Iron_supplement	-0.27568	0.108945	0.318341	all	Mitochondrial_Arg_3'-tRF	CholinotRF	NS
tRF-19-RW18V6JU	Child_weight_grams	-0.435875	0.0705803	0.318363	male	Nuclear_Gly_i-tRF	not cholinergic	NS
tRF-20-5DMKYUYR	FSI_new.y	-0.482346	0.0584628	0.318397	female	Nuclear_Asp_i-tRF	not cholinergic	NS
tRF-16-W6VM4JD	Length_cm	-0.467267	0.0586037	0.318711	female	Mitochondrial_Gln_3'-tRF	not cholinergic	NS
tRF-19-BM4LV72V	Percentiles	-0.435453	0.0708843	0.319287	male	Mitochondrial_Asp_3'-tRF	not cholinergic	NS
tRF-30-FN8DYDZDL9X1	Gestational_age_at_birth.1	-0.435406	0.070918	0.319292	male	Mitochondrial_Val_3'-tRF	not cholinergic	NS
tRF-24-RNLN4Q1R29	Maternal_BChE	-0.435337	0.0709682	0.319448	male	Mitochondrial_Gln_3'-tRF	not cholinergic	NS
tRF-27-08R959KUMKH	Fetal_Total_ChE	0.283796	0.109481	0.319453	all	Nuclear_Asp_i-tRF	not cholinergic	NS
tRF-18-LNKSEKDS	Iron_supplement	0.435126	0.0711203	0.319926	male	Nuclear_Asp_i-tRF	not cholinergic	NS
tRF-28-5EOB3ZY61DV	CORTISOL_pg_mg	0.288151	0.109752	0.319994	all	Mitochondrial_Thr_3'-tRF	CholinotRF	NS
tRF-21-9P8WQ0D5D	Score.PDQ	-0.466673	0.0589681	0.320028	female	Nuclear_Glu_3'-tRF	not cholinergic	NS
tRF-19-5933JK0V	Child_weight_grams	-0.466611	0.0590067	0.32008	female	Nuclear_Glu_3'-tRF	not cholinergic	NS
tRF-28-623K7SIR3DDY	Age_at_study_entry	0.274973	0.109893	0.320271	all	Nuclear_Asp_i-tRF	not cholinergic	NS
tRF-29-62XB0ZZRD2FV	Score.PDQ	-0.274852	0.110056	0.320653	all	Mitochondrial_Thr_3'-tRF	not cholinergic	NS
tRF-28-E92NBX7ZOODI	Child_weight_grams	0.274791	0.110138	0.320847	all	Mitochondrial_Gly_i-tRF	not cholinergic	NS
tRF-20-UE3QHMY1	FSI_new.y	-0.477881	0.0715976	0.321046	male	Mitochondrial_Asp_3'-tRF	not cholinergic	NS
tRF-30-FN8DYDZDL9X1	Child_weight_grams	-0.434321	0.071704	0.32114	male	Mitochondrial_Val_3'-tRF	not cholinergic	NS
tRF-30-M2OSRNLNKSEK	Child_weight_grams	-0.434354	0.07168	0.32114	male	Nuclear_Asp_i-tRF	not cholinergic	NS
tRF-23-LY7L73HQDU	Maternal_Total_ChE	0.447335	0.0717929	0.321241	male	Nuclear_Gly_i-tRF	not cholinergic	NS
tRF-27-VPQOH7HLWXJ	SCORE_PSS	-0.434224	0.0717747	0.321241	male	Mitochondrial_Asp_3'-tRF	not cholinergic	NS
tRF-29-6RRNLIK898HR	Maternal_Total_ChE	-0.447231	0.0718672	0.321366	male	Nuclear_Glu_3'-tRF	not cholinergic	NS
tRF-24-Q89P9L84FS	Head_circumference_cm	-0.274463	0.110581	0.32173	all	Nuclear_Gly_i-tRF	not cholinergic	NS
tRF-19-UIX1Q7HV	Gestational_age_at_birth.1	0.465754	0.0595363	0.321803	female	Mitochondrial_Val_3'-tRF	not cholinergic	NS
tRF-34-QKF1R3WE8RO8IS	Maternal_Weight_kg	-0.274317	0.110778	0.321893	all	Nuclear_Asp_i-tRF	not cholinergic	NS
tRF-26-KEUI1ZXF0ND	Age_at_study_entry	-0.274255	0.110862	0.322091	all	Mitochondrial_Gly_i-tRF	not cholinergic	NS
tRF-29-F1R3WE8RO8IS	Head_circumference_cm	-0.274021	0.111179	0.322597	all	Nuclear_Asp_i-tRF	not cholinergic	NS
tRF-29-5Z2IUIX1Q7HV	CORTISOL_pg_mg	0.28686	0.111424	0.323026	all	Mitochondrial_Val_3'-tRF	not cholinergic	NS
tRF-24-RNLN4Q1R29	Iron_supplement	-0.464971	0.0600234	0.323369	female	Mitochondrial_Gln_3'-tRF	not cholinergic	NS
tRF-23-M2OSRNLNDJ	Child_weight_grams	0.273615	0.111731	0.323699	all	Nuclear_Asp_i-tRF	CholinotRF	NS
tRF-26-BZKEUI1ZXFB	Weight_before_Pregnancy_kg	0.46481	0.0601237	0.323787	female	Mitochondrial_Gly_i-tRF	not cholinergic	NS
tRF-23-BZBZOS4YV	Maternal_AChE	0.464523	0.0603033	0.324288	female	Mitochondrial_Val_3'-tRF	not cholinergic	NS
tRF-21-94V4SMIFB	Maternal_BMI	-0.27336	0.112079	0.324323	all	Nuclear_Gly_i-tRF	not cholinergic	NS
tRF-28-62XB0ZZRD2D1	ChE_M_F_ratio_AChE	0.286326	0.112121	0.324386	all	Mitochondrial_Thr_3'-tRF	not cholinergic	NS
tRF-23-RNLNKSEKDS	number_of_births	-0.464391	0.060386	0.324578	female	Nuclear_Asp_i-tRF	not cholinergic	NS
tRF-19-O9337K0V	Age_at_study_entry	-0.464293	0.0604475	0.324682	female	Nuclear_Glu_3'-tRF	not cholinergic	NS
tRF-22-KEUI1ZXF1	CORTISOL_pg_mg	0.286168	0.112328	0.324747	all	Mitochondrial_Gly_i-tRF	not cholinergic	NS
tRF-27-NRDXEPZY0DI	SCORE_PSS	-0.432285	0.0731963	0.324822	male	Mitochondrial_Gly_i-tRF	CholinotRF	NS
tRF-25-RNLNK88KO1	Percentiles	-0.273053	0.112499	0.325126	all	Nuclear_Glu_3'-tRF	not cholinergic	NS
tRF-24-XB0ZZRD2FV	Gestational_age_at_birth.1	0.463984	0.0606413	0.325296	female	Mitochondrial_Thr_3'-tRF	not cholinergic	NS
tRF-26-M3WD8S746DD	Maternal_BMI	0.463997	0.0606332	0.325296	female	Nuclear_Glu_3'-tRF	not cholinergic	NS
tRF-27-PV94V4SMIFH	Maternal_AChE	0.464006	0.0606277	0.325296	female	Nuclear_Gly_i-tRF	not cholinergic	NS
tRF-26-HK4B8XVQN5D	Percentiles	-0.272958	0.112628	0.325317	all	Mitochondrial_Asp_3'-tRF	not cholinergic	NS
tRF-31-623K7SIR3DR20	number_of_births	-0.432023	0.0733903	0.325372	male	Nuclear_Asp_i-tRF	not cholinergic	NS
tRF-21-9P8WQ0D5D	CORTISOL_pg_mg	0.285906	0.112672	0.325409	all	Nuclear_Glu_3'-tRF	not cholinergic	NS
tRF-17-078SUXJ	Fetal_AChE	-0.463798	0.0607586	0.325758	female	Mitochondrial_Met_3'-tRF	CholinotRF	NS
tRF-16-W6VM4JD	Score.PDQ	-0.272734	0.112936	0.325927	all	Mitochondrial_Gln_3'-tRF	not cholinergic	NS
tRF-19-94V4SMFM	Fetal_BChE	-0.474883	0.0736518	0.326005	male	Nuclear_Gly_i-tRF	not cholinergic	NS
tRF-21-RNLNKSEK0	Maternal_BChE	0.431636	0.0736766	0.326071	male	Nuclear_Asp_i-tRF	not cholinergic	NS
tRF-19-EPZY0DF5	Apgar_1	0.43147	0.0738	0.326135	male	Mitochondrial_Gly_i-tRF	not cholinergic	NS
tRF-21-R008R959D	Fetal_AChE	0.45897	0.0737315	0.326135	male	Nuclear_Asp_i-tRF	not cholinergic	NS
tRF-23-IO43ZU2F05	number_of_pregnancies	-0.46354	0.0609209	0.326188	female	Mitochondrial_Gly_i-tRF	not cholinergic	NS
tRF-22-2NBX7ZOO2	Score.PDQ	-0.272374	0.113431	0.326879	all	Mitochondrial_Gly_i-tRF	CholinotRF	NS
tRF-21-94V4SMIFB	Apgar_1	-0.431085	0.0740863	0.326976	male	Nuclear_Gly_i-tRF	not cholinergic	NS
tRF-24-KEUI1ZXFEI	Maternal_BMI	0.272303	0.113528	0.327045	all	Mitochondrial_Gly_i-tRF	not cholinergic	NS
tRF-20-RNLNKSEK	Maternal_Total_ChE	0.444094	0.0741277	0.327057	male	Nuclear_Asp_i-tRF	not cholinergic	NS
tRF-25-LSN3S3RQJV	Iron_supplement	-0.430953	0.074185	0.327108	male	Nuclear_Gly_i-tRF	not cholinergic	NS
tRF-23-M2OSRNLNDJ	Fetal_AChE	0.458208	0.0742735	0.32714	male	Nuclear_Asp_i-tRF	CholinotRF	NS
tRF-37-USYDY6IO43ZU2FQ	Gestational_age_at_birth.1	-0.430857	0.0742568	0.32714	male	Mitochondrial_Gly_i-tRF	not cholinergic	NS
tRF-32-62Z6EXEY0VWUJ	Weight_before_Pregnancy_kg	0.430822	0.0742828	0.327145	male	Mitochondrial_Val_3'-tRF	not cholinergic	NS
tRF-23-7SIRMM12V	number_of_births	-0.430811	0.0742912	0.327147	male	Nuclear_Glu_3'-tRF	not cholinergic	NS
tRF-17-43ZU2FQ	SCORE_PSS	-0.430682	0.0743873	0.327354	male	Mitochondrial_Gly_i-tRF	not cholinergic	NS
tRF-31-QKF1R3WE8RO80	Length_cm	-0.430673	0.0743937	0.327354	male	Nuclear_Asp_i-tRF	not cholinergic	NS
tRF-24-54RNZFS72V	ChE_M_F_ratio_BChE	0.280556	0.113769	0.327541	all	Mitochondrial_Ala_3'-tRF	CholinotRF	NS
tRF-28-I9BZBZOS4YV	Score.PDQ	-0.272115	0.113788	0.327541	all	Mitochondrial_Val_3'-tRF	not cholinergic	NS
tRF-30-QKF1R3WE8RO8	Length_cm	-0.272136	0.113759	0.327541	all	Nuclear_Asp_i-tRF	not cholinergic	NS
tRF-31-5EYONONU3INDD	Apgar_10	0.272124	0.113775	0.327541	all	Mitochondrial_Val_3'-tRF	not cholinergic	NS
tRF-20-5DMKYUYR	Maternal_BMI_before_Pregnancy	0.462922	0.0613115	0.327571	female	Nuclear_Asp_i-tRF	not cholinergic	NS
tRF-30-QKF1R3WE8RO8	Percentiles	-0.43044	0.0745681	0.327981	male	Nuclear_Asp_i-tRF	not cholinergic	NS
tRF-34-QKF1R3WE8RO8IS	Iron_supplement	0.271816	0.114201	0.328424	all	Nuclear_Asp_i-tRF	not cholinergic	NS
tRF-25-IBB7Z92K01	Child_weight_grams	-0.430063	0.0748513	0.32877	male	Mitochondrial_Thr_3'-tRF	CholinotRF	NS
tRF-18-I7JP8XDV	Weight_before_Pregnancy_kg	-0.271618	0.114476	0.328852	all	Mitochondrial_Gln_3'-tRF	not cholinergic	NS
tRF-35-3NBZKEUI1ZXF0N	SCORE_PSS	-0.271526	0.114603	0.328992	all	Mitochondrial_Gly_i-tRF	not cholinergic	NS
tRF-24-RNLNK88KHR	Percentiles	-0.462289	0.061714	0.329039	female	Nuclear_Glu_3'-tRF	not cholinergic	NS
tRF-30-FN8DYDZDL9X1	number_of_pregnancies	-0.271398	0.11478	0.329271	all	Mitochondrial_Val_3'-tRF	not cholinergic	NS
tRF-17-LNKSEKL	Score.PDQ	0.429711	0.0751153	0.329453	male	Nuclear_Asp_i-tRF	not cholinergic	NS
tRF-23-6XDRVQHZV	Weight_before_Pregnancy_kg	0.461868	0.0619822	0.330058	female	Mitochondrial_Asp_3'-tRF	not cholinergic	NS
tRF-25-RNLIK8V8O1	Head_circumference_cm	-0.461801	0.0620254	0.330186	female	Nuclear_Glu_3'-tRF	not cholinergic	NS
tRF-30-M2OSRNLNKSEK	Weight_before_Pregnancy_kg	-0.270999	0.115336	0.330208	all	Nuclear_Asp_i-tRF	not cholinergic	NS
tRF-18-1R7HFEV	Iron_supplement	0.429343	0.0753932	0.330317	male	Nuclear_Glu_3'-tRF	not cholinergic	NS
tRF-34-QKF1R3WE8RO8IS	Maternal_Total_ChE	-0.461519	0.0622057	0.331018	female	Nuclear_Asp_i-tRF	not cholinergic	NS
tRF-16-LNKSEK0	number_of_births	-0.270682	0.115779	0.331029	all	Nuclear_Asp_i-tRF	not cholinergic	NS
tRF-17-EY0VWUJ	SCORE_PSS	-0.461432	0.0622612	0.331099	female	Mitochondrial_Val_3'-tRF	not cholinergic	NS
tRF-29-F1R3WE8RO8IS	Percentiles	-0.270602	0.115891	0.331257	all	Nuclear_Asp_i-tRF	not cholinergic	NS
tRF-21-UF04QZ45D	Score.PDQ	0.42889	0.0757356	0.331347	male	Mitochondrial_Ser_3'-tRF	CholinotRF	NS
tRF-31-623K7SIR3DR20	number_of_births	-0.270419	0.116147	0.331688	all	Nuclear_Asp_i-tRF	not cholinergic	NS
tRF-34-MXE92NBX7ZOO1E	Maternal_Total_ChE	0.460991	0.0625445	0.33192	female	Mitochondrial_Gly_i-tRF	not cholinergic	NS
tRF-24-O1B54ZUPJR	Maternal_AChE	-0.460636	0.0627731	0.332149	female	Mitochondrial_Lys_3'-tRF	CholinotRF	NS
tRF-24-R95933JK0V	ChE_M_F_ratio_BChE	-0.278593	0.116427	0.332234	all	Nuclear_Glu_3'-tRF	not cholinergic	NS
tRF-23-LY7L73HQDU	SCORE_PSS	-0.270204	0.116449	0.332275	all	Nuclear_Gly_i-tRF	not cholinergic	NS
tRF-22-7OFIZ9WUJ	number_of_pregnancies	-0.270055	0.116658	0.332624	all	Mitochondrial_Pro_3'-tRF	CholinotRF	NS
tRF-25-RNLNK88KO1	SCORE_PSS	-0.428363	0.0761355	0.332637	male	Nuclear_Glu_3'-tRF	not cholinergic	NS
tRF-24-2IUIX1Q7HV	Maternal_BMI	0.460467	0.0628826	0.332643	female	Mitochondrial_Val_3'-tRF	CholinotRF	NS
tRF-30-QKF1R3WE8RO8	Weight_before_Pregnancy_kg	-0.269876	0.116911	0.333024	all	Nuclear_Asp_i-tRF	not cholinergic	NS
tRF-34-QKF1R3WE8RO8IS	Weight_before_Pregnancy_kg	-0.269836	0.116967	0.333075	all	Nuclear_Asp_i-tRF	not cholinergic	NS
tRF-20-XOUZDZN1	Maternal_BMI_before_Pregnancy	0.269809	0.117004	0.333098	all	Mitochondrial_Trp_3'-tRF	CholinotRF	NS
tRF-27-5BKD09Z51UJ	Maternal_Weight_kg	0.269778	0.117048	0.3332	all	Mitochondrial_Lys_3'-tRF	not cholinergic	Sig in both
tRF-22-YUY9H33PJ	Child_weight_grams	-0.427969	0.0764349	0.333309	male	Mitochondrial_Gln_3'-tRF	not cholinergic	NS
tRF-19-94V4SMFM	Fetal_Total_ChE	-0.455191	0.0764479	0.33333	male	Nuclear_Gly_i-tRF	not cholinergic	NS
tRF-30-5DMKYUYRLHR0	Percentiles	-0.269657	0.117219	0.333493	all	Nuclear_Asp_i-tRF	not cholinergic	NS
tRF-20-LNK88KO1	APGAR5_klgl7	0.427517	0.0767802	0.334184	male	Nuclear_Glu_3'-tRF	not cholinergic	NS
tRF-31-623K7SIR3DR20	SCORE_PSS	0.459741	0.0633526	0.33439	female	Nuclear_Asp_i-tRF	not cholinergic	NS
tRF-22-94V4SMIFH	Maternal_Total_ChE	0.273334	0.117785	0.334443	all	Nuclear_Gly_i-tRF	not cholinergic	NS
tRF-20-BQ8BB2S1	Head_circumference_cm	-0.427301	0.0769457	0.334721	male	Mitochondrial_Gly_3'-tRF	CholinotRF	NS
tRF-24-8OYDVNZD0U	Maternal_BMI	0.26914	0.11795	0.334768	all	Mitochondrial_Gly_i-tRF	not cholinergic	NS
tRF-28-OSRNLNKSEKDS	Head_circumference_cm	-0.269136	0.117956	0.334768	all	Nuclear_Asp_i-tRF	not cholinergic	NS
tRF-18-OSRNLNDJ	Maternal_BMI_before_Pregnancy	0.459448	0.0635431	0.334975	female	Nuclear_Asp_i-tRF	not cholinergic	NS
tRF-23-2NBX7ZOODI	Apgar_1	0.268964	0.1182	0.335136	all	Mitochondrial_Gly_i-tRF	CholinotRF	NS
tRF-28-I9BZBZOS4YV	Maternal_Weight_kg	0.459232	0.0636832	0.33541	female	Mitochondrial_Val_3'-tRF	not cholinergic	NS
tRF-24-DXEPZY0DF5	Apgar_1	0.268861	0.118346	0.335434	all	Mitochondrial_Gly_i-tRF	not cholinergic	NS
tRF-22-7OFIZ9WUJ	Head_circumference_cm	0.426898	0.0772552	0.3355	male	Mitochondrial_Pro_3'-tRF	CholinotRF	NS
tRF-24-Q89P9L84FS	Maternal_BChE	0.272751	0.118602	0.335799	all	Nuclear_Gly_i-tRF	not cholinergic	NS
tRF-17-7L73HQM	Fetal_BChE	-0.281406	0.118698	0.335925	all	Nuclear_Gly_i-tRF	not cholinergic	NS
tRF-29-5Z2IUIX1Q7HV	Weight_before_Pregnancy_kg	0.26862	0.11869	0.335925	all	Mitochondrial_Val_3'-tRF	not cholinergic	NS
tRF-21-Q89P9L84D	Iron_supplement	-0.426574	0.0775044	0.336086	male	Nuclear_Gly_i-tRF	not cholinergic	NS
tRF-27-5BKD09Z51UJ	number_of_pregnancies	-0.268526	0.118824	0.336119	all	Mitochondrial_Lys_3'-tRF	not cholinergic	Sig in both
tRF-18-RW18V60M	Iron_supplement	-0.426499	0.0775623	0.336267	male	Nuclear_Gly_i-tRF	not cholinergic	NS
tRF-30-5DMKYUYRLHR0	CORTISOL_pg_mg	0.47332	0.0640532	0.336468	female	Nuclear_Asp_i-tRF	not cholinergic	NS
tRF-21-WEW6VM4JD	Apgar_5	-0.268333	0.119099	0.336618	all	Mitochondrial_Gln_3'-tRF	not cholinergic	NS
tRF-25-IBB7Z92K01	Weight_before_Pregnancy_kg	-0.26822	0.11926	0.336974	all	Mitochondrial_Thr_3'-tRF	CholinotRF	NS
tRF-24-RNLNK88KHR	Child_weight_grams	-0.267995	0.119583	0.337615	all	Nuclear_Glu_3'-tRF	not cholinergic	NS
tRF-21-9P8WQ0D5D	Maternal_BChE	-0.272017	0.119636	0.337728	all	Nuclear_Glu_3'-tRF	not cholinergic	NS
tRF-20-N3S3RQJV	Apgar_1	0.267927	0.11968	0.337749	all	Nuclear_Gly_i-tRF	not cholinergic	NS
tRF-29-623K7SIR3DIY	number_of_pregnancies	0.425863	0.078053	0.337847	male	Nuclear_Asp_i-tRF	not cholinergic	NS
tRF-32-7ONRDXEPZY0DI	SCORE_PSS	-0.267757	0.119925	0.338232	all	Mitochondrial_Gly_i-tRF	not cholinergic	NS
tRF-20-XOUZDZN1	Maternal_AChE	0.457862	0.0645815	0.338327	female	Mitochondrial_Trp_3'-tRF	CholinotRF	NS
tRF-21-2NBX7ZOOD	Maternal_BMI_before_Pregnancy	0.457829	0.0646029	0.338346	female	Mitochondrial_Gly_i-tRF	CholinotRF	NS
tRF-23-M2OSRNLNDJ	Head_circumference_cm	0.425545	0.0782997	0.338466	male	Nuclear_Asp_i-tRF	CholinotRF	NS
tRF-22-MKYUYRLH4	Score.PDQ	0.267679	0.120036	0.338499	all	Nuclear_Asp_i-tRF	not cholinergic	NS
tRF-21-R008R959D	Maternal_BMI	0.457553	0.0647848	0.338624	female	Nuclear_Asp_i-tRF	not cholinergic	NS
tRF-21-UF04QZ45D	Fetal_BChE	0.457604	0.0647511	0.338624	female	Mitochondrial_Ser_3'-tRF	CholinotRF	NS
tRF-25-8DYDZDL9X1	Maternal_Weight_kg	0.457548	0.0647879	0.338624	female	Mitochondrial_Val_3'-tRF	not cholinergic	NS
tRF-28-QK11M3WE8SDV	number_of_births	-0.267529	0.120251	0.338921	all	Nuclear_Gly_i-tRF	not cholinergic	NS
tRF-21-623K7SIRD	Fetal_Total_ChE	0.457329	0.0649331	0.33922	female	Nuclear_Asp_i-tRF	not cholinergic	NS
tRF-30-RERNLN4Q1RV1	Fetal_BChE	-0.280112	0.120475	0.339297	all	Mitochondrial_Gln_3'-tRF	not cholinergic	NS
tRF-22-94V4SMIFH	APGAR5_klgl7	0.267318	0.120555	0.339407	all	Nuclear_Gly_i-tRF	not cholinergic	NS
tRF-27-F4BDNZ8O6FJ	Maternal_Weight_kg	0.457179	0.0650322	0.339479	female	Mitochondrial_Thr_3'-tRF	not cholinergic	NS
tRF-17-09Z51UJ	Weight_before_Pregnancy_kg	-0.267268	0.120629	0.339498	all	Mitochondrial_Lys_3'-tRF	CholinotRF	NS
tRF-21-B1ZZK0O5D	Percentiles	-0.267276	0.120616	0.339498	all	Mitochondrial_Thr_3'-tRF	not cholinergic	NS
tRF-23-RNLNKSEKDS	Maternal_BChE	0.425032	0.0786987	0.339619	male	Nuclear_Asp_i-tRF	not cholinergic	NS
tRF-18-43ZU2F05	SCORE_PSS	-0.424911	0.0787928	0.339777	male	Mitochondrial_Gly_i-tRF	not cholinergic	NS
tRF-35-0WUI8OYDVNZDBQ	SCORE_PSS	-0.424745	0.0789225	0.340087	male	Mitochondrial_Gly_i-tRF	not cholinergic	NS
tRF-21-623K7SIRD	Gestational_age_at_birth.1	0.26706	0.120929	0.340179	all	Nuclear_Asp_i-tRF	not cholinergic	NS
tRF-24-RZDMKNR7EV	number_of_births	-0.267049	0.120943	0.340197	all	Mitochondrial_Asn_3'-tRF	CholinotRF	NS
tRF-18-OSRNLNDJ	Length_cm	0.267027	0.120976	0.340241	all	Nuclear_Asp_i-tRF	not cholinergic	NS
tRF-35-3NBZKEUI1ZXF0N	Maternal_Weight_kg	0.26697	0.121059	0.340417	all	Mitochondrial_Gly_i-tRF	not cholinergic	NS
tRF-25-5UB1ZZK0O5	Maternal_BMI_before_Pregnancy	0.456763	0.0653083	0.340546	female	Mitochondrial_Thr_3'-tRF	CholinotRF	NS
tRF-26-KEUI1ZXF0ND	Apgar_5	-0.45662	0.0654027	0.340722	female	Mitochondrial_Gly_i-tRF	not cholinergic	NS
tRF-20-94V4SMIF	number_of_pregnancies	-0.266835	0.121254	0.340792	all	Nuclear_Gly_i-tRF	not cholinergic	NS
tRF-19-UIX1Q7HV	Gestational_age_at_birth.1	-0.424179	0.0793651	0.340995	male	Mitochondrial_Val_3'-tRF	not cholinergic	NS
tRF-28-623K7SIR3DDY	Score.PDQ	0.456419	0.0655367	0.341129	female	Nuclear_Asp_i-tRF	not cholinergic	NS
tRF-24-R95933JK0V	Maternal_BChE	0.270703	0.121505	0.34117	all	Nuclear_Glu_3'-tRF	not cholinergic	NS
tRF-28-623K7SIR3DDY	Fetal_AChE	-0.274906	0.121543	0.341208	all	Nuclear_Asp_i-tRF	not cholinergic	NS
tRF-24-R9O9337K0V	Iron_supplement	-0.423893	0.0795894	0.341394	male	Nuclear_Glu_3'-tRF	not cholinergic	NS
tRF-25-VJUE3QHMY1	CORTISOL_pg_mg	0.279177	0.121771	0.341638	all	Mitochondrial_Asp_3'-tRF	not cholinergic	Sig in both
tRF-23-RNLNKSEKDS	Maternal_BMI_before_Pregnancy	0.266397	0.121889	0.341829	all	Nuclear_Asp_i-tRF	not cholinergic	NS
tRF-17-S7PVRSJ	Score.PDQ	0.266365	0.121936	0.341914	all	Nuclear_Arg_3'-tRF	CholinotRF	NS
tRF-20-LIK898O1	number_of_births	-0.266319	0.122002	0.342027	all	Nuclear_Glu_3'-tRF	not cholinergic	NS
tRF-17-7ZP33XJ	Maternal_Weight_kg	0.423481	0.0799136	0.342068	male	Mitochondrial_Ala_3'-tRF	CholinotRF	NS
tRF-26-HK4B8XVQN5D	Gestational_age_at_birth.1	-0.423348	0.0800182	0.342302	male	Mitochondrial_Asp_3'-tRF	not cholinergic	NS
tRF-22-BDNZ8O6FJ	Score.PDQ	-0.455845	0.0659196	0.342505	female	Mitochondrial_Thr_3'-tRF	not cholinergic	Sig in females
tRF-18-DRVQHZV	Percentiles	-0.423118	0.0802001	0.342661	male	Mitochondrial_Asp_3'-tRF	not cholinergic	NS
tRF-27-5BKD09Z51UJ	Percentiles	-0.423115	0.0802021	0.342661	male	Mitochondrial_Lys_3'-tRF	not cholinergic	Sig in both
tRF-31-R0PSR9593J24D	number_of_pregnancies	-0.266037	0.122413	0.342787	all	Nuclear_Gly_i-tRF	not cholinergic	NS
tRF-29-623K7SIR3DIY	number_of_births	0.423051	0.0802524	0.342841	male	Nuclear_Asp_i-tRF	not cholinergic	NS
tRF-19-5933JK0V	number_of_pregnancies	0.455652	0.0660487	0.34296	female	Nuclear_Glu_3'-tRF	not cholinergic	NS
tRF-24-08R959KU1Y	Maternal_Total_ChE	0.435819	0.0803404	0.34311	male	Nuclear_Asp_i-tRF	not cholinergic	NS
tRF-22-7OFIZ9WUJ	Maternal_BChE	-0.422827	0.0804301	0.343204	male	Mitochondrial_Pro_3'-tRF	CholinotRF	NS
tRF-23-6XDRVQHZV	Iron_supplement	-0.422818	0.0804374	0.343204	male	Mitochondrial_Asp_3'-tRF	not cholinergic	NS
tRF-27-F4BDNZ8O6FJ	CORTISOL_pg_mg	0.470089	0.0661461	0.343378	female	Mitochondrial_Thr_3'-tRF	not cholinergic	NS
tRF-24-PV94V4SMFM	number_of_pregnancies	-0.422667	0.0805563	0.34345	male	Nuclear_Gly_i-tRF	not cholinergic	NS
tRF-19-UIX1Q7HV	number_of_pregnancies	-0.455417	0.0662062	0.343604	female	Mitochondrial_Val_3'-tRF	not cholinergic	NS
tRF-29-62XB0ZZRD2FV	ChE_M_F_ratio_AChE	0.465126	0.0806287	0.343634	male	Mitochondrial_Thr_3'-tRF	not cholinergic	NS
tRF-23-N3S3RQJVS	Apgar_1	-0.422368	0.0807936	0.344011	male	Nuclear_Gly_i-tRF	not cholinergic	NS
tRF-24-2IUIX1Q7HV	Score.PDQ	-0.265564	0.123104	0.344041	all	Mitochondrial_Val_3'-tRF	CholinotRF	NS
tRF-25-RNLIK898O1	number_of_births	-0.265462	0.123254	0.344298	all	Nuclear_Glu_3'-tRF	not cholinergic	NS
tRF-22-LY7L73HQM	Apgar_1	0.265438	0.123289	0.344348	all	Nuclear_Gly_i-tRF	not cholinergic	NS
tRF-24-RYVMMV5B2V	Maternal_Weight_kg	0.265442	0.123284	0.344348	all	Nuclear_Glu_3'-tRF	not cholinergic	NS
tRF-25-RNLNK88KO1	number_of_pregnancies	-0.422116	0.0809944	0.344545	male	Nuclear_Glu_3'-tRF	not cholinergic	NS
tRF-19-O9337K0V	Gestational_age_at_birth.1	-0.454905	0.0665505	0.344739	female	Nuclear_Glu_3'-tRF	not cholinergic	NS
tRF-20-XOUZDZN1	Maternal_Total_ChE	-0.4349	0.0810533	0.344751	male	Mitochondrial_Trp_3'-tRF	CholinotRF	NS
tRF-19-O933IK0V	Maternal_BChE	0.421871	0.0811891	0.345035	male	Nuclear_Glu_3'-tRF	not cholinergic	NS
tRF-27-F1R3WE8RO84	number_of_births	0.42189	0.0811738	0.345035	male	Nuclear_Asp_i-tRF	not cholinergic	NS
tRF-30-1293WEW6VM4J	Percentiles	-0.421885	0.0811779	0.345035	male	Mitochondrial_Gln_3'-tRF	not cholinergic	NS
tRF-25-5UB1ZZK0O5	Score.PDQ	-0.265164	0.12369	0.345142	all	Mitochondrial_Thr_3'-tRF	CholinotRF	NS
tRF-19-O9337K0V	number_of_births	-0.421717	0.0813122	0.345362	male	Nuclear_Glu_3'-tRF	not cholinergic	NS
tRF-31-62Z6EXEY0VWUD	Weight_before_Pregnancy_kg	0.265063	0.123839	0.345394	all	Mitochondrial_Val_3'-tRF	not cholinergic	NS
tRF-27-M8ZLSSXUOLJ	Maternal_AChE	0.27316	0.124024	0.345712	all	Nuclear_Glu_3'-tRF	not cholinergic	NS
tRF-21-2FYOB015D	ChE_M_F_ratio_AChE	0.464053	0.081424	0.34573	male	Mitochondrial_Gly_3'-tRF	CholinotRF	NS
tRF-27-M8ZLSSXUOLJ	ChE_M_F_ratio_AChE	-0.277533	0.124075	0.345793	all	Nuclear_Glu_3'-tRF	not cholinergic	NS
tRF-23-2IUIX1Q7DR	number_of_pregnancies	-0.264686	0.124394	0.346355	all	Mitochondrial_Val_3'-tRF	CholinotRF	NS
tRF-28-62XB0ZZRD2D1	Fetal_Total_ChE	0.272903	0.124392	0.346355	all	Mitochondrial_Thr_3'-tRF	not cholinergic	NS
tRF-23-IO43ZU2F05	SCORE_PSS	-0.26461	0.124506	0.346503	all	Mitochondrial_Gly_i-tRF	not cholinergic	NS
tRF-23-QKF1R3WE0J	Maternal_BChE	-0.268561	0.124596	0.346612	all	Nuclear_Asp_i-tRF	not cholinergic	NS
tRF-25-8DYDZDL9X1	Percentiles	0.264544	0.124604	0.346612	all	Mitochondrial_Val_3'-tRF	not cholinergic	NS
tRF-27-5BKD09Z51UJ	Score.PDQ	-0.264459	0.12473	0.346814	all	Mitochondrial_Lys_3'-tRF	not cholinergic	Sig in both
tRF-16-LNKSEK0	Weight_before_Pregnancy_kg	-0.264449	0.124744	0.346815	all	Nuclear_Asp_i-tRF	not cholinergic	NS
tRF-25-IBB7Z92K01	Child_weight_grams	-0.264425	0.12478	0.346866	all	Mitochondrial_Thr_3'-tRF	CholinotRF	NS
tRF-30-5DMKYUYRLHR0	Length_cm	-0.420583	0.0822207	0.347393	male	Nuclear_Asp_i-tRF	not cholinergic	NS
tRF-25-OSRNLNKSEK	Maternal_BChE	0.420531	0.082262	0.347497	male	Nuclear_Asp_i-tRF	not cholinergic	NS
tRF-21-2FYOB015D	Maternal_BMI	0.453858	0.0672585	0.347576	female	Mitochondrial_Gly_3'-tRF	CholinotRF	NS
tRF-21-UI1ZXF0ND	Iron_supplement	-0.264154	0.125181	0.347716	all	Mitochondrial_Gly_i-tRF	not cholinergic	NS
tRF-27-5BKD09Z51UJ	Length_cm	-0.420389	0.0823766	0.347767	male	Mitochondrial_Lys_3'-tRF	not cholinergic	Sig in both
tRF-30-FN8DYDZDL9X1	Maternal_BChE	0.46819	0.0673991	0.347866	female	Mitochondrial_Val_3'-tRF	not cholinergic	NS
tRF-24-RNLNK88KHR	number_of_births	-0.420339	0.0824167	0.347888	male	Nuclear_Glu_3'-tRF	not cholinergic	NS
tRF-23-IO43ZU2F05	Maternal_BMI_before_Pregnancy	0.453618	0.0674209	0.347935	female	Mitochondrial_Gly_i-tRF	not cholinergic	NS
tRF-22-7OFIZ9WUJ	ChE_M_F_ratio_BChE	-0.46806	0.0674856	0.348138	female	Mitochondrial_Pro_3'-tRF	CholinotRF	NS
tRF-25-2NBX7ZOOJ9	Age_at_study_entry	-0.263942	0.125496	0.348292	all	Mitochondrial_Gly_i-tRF	CholinotRF	NS
tRF-18-ERM492V	number_of_pregnancies	-0.263915	0.125536	0.348317	all	Nuclear_Glu_3'-tRF	not cholinergic	NS
tRF-28-I9BZBZOS4YV	Iron_supplement	-0.263913	0.125539	0.348317	all	Mitochondrial_Val_3'-tRF	not cholinergic	NS
tRF-23-8OYDVNZDR	SCORE_PSS	-0.263875	0.125596	0.348405	all	Mitochondrial_Gly_i-tRF	not cholinergic	NS
tRF-20-LNK88KO1	Apgar_5	-0.263753	0.125777	0.348719	all	Nuclear_Glu_3'-tRF	not cholinergic	NS
tRF-24-RYVMMV5B2V	Maternal_Weight_kg	0.419865	0.082799	0.348733	male	Nuclear_Glu_3'-tRF	not cholinergic	NS
tRF-22-BDNZ8O6FJ	Fetal_AChE	-0.453085	0.0677841	0.348861	female	Mitochondrial_Thr_3'-tRF	not cholinergic	Sig in females
tRF-29-NRDXEPZY0DF5	Age_at_study_entry	-0.453147	0.0677418	0.348861	female	Mitochondrial_Gly_i-tRF	not cholinergic	NS
tRF-21-623K7SIRD	Child_weight_grams	0.263682	0.125883	0.348897	all	Nuclear_Asp_i-tRF	not cholinergic	NS
tRF-20-7L73HQP0	Maternal_Total_ChE	0.267556	0.126068	0.349244	all	Nuclear_Gly_i-tRF	not cholinergic	NS
tRF-27-I9BZBZOS4Y1	Maternal_BMI_before_Pregnancy	-0.419436	0.0831468	0.349335	male	Mitochondrial_Val_3'-tRF	not cholinergic	NS
tRF-17-4RRWRBJ	Maternal_BMI_before_Pregnancy	0.263452	0.126226	0.349503	all	Nuclear_Glu_3'-tRF	not cholinergic	NS
tRF-24-R9598LS7EV	Score.PDQ	-0.452774	0.0679966	0.349592	female	Mitochondrial_Gln_3'-tRF	not cholinergic	Sig in females
tRF-29-NRDXEPZY0DF5	Maternal_Weight_kg	0.263389	0.12632	0.349659	all	Mitochondrial_Gly_i-tRF	not cholinergic	NS
tRF-27-F1R3WE8RO84	number_of_pregnancies	0.263341	0.126391	0.349811	all	Nuclear_Asp_i-tRF	not cholinergic	NS
tRF-22-2NBX7ZOO2	Apgar_1	0.263329	0.126409	0.349815	all	Mitochondrial_Gly_i-tRF	CholinotRF	NS
tRF-31-1293WEW6VM4JD	SCORE_PSS	-0.452589	0.0681238	0.349912	female	Mitochondrial_Gln_3'-tRF	not cholinergic	NS
tRF-23-RNLNKSEKDS	Maternal_Total_ChE	0.26723	0.126548	0.35008	all	Nuclear_Asp_i-tRF	not cholinergic	NS
tRF-24-R9598LS7EV	Iron_supplement	-0.452475	0.0682019	0.350123	female	Mitochondrial_Gln_3'-tRF	not cholinergic	Sig in females
tRF-23-RYVMMV5B01	number_of_births	-0.263193	0.126612	0.350229	all	Nuclear_Glu_3'-tRF	not cholinergic	NS
tRF-29-SWRYVMMV5B2V	Score.PDQ	-0.263161	0.12666	0.350284	all	Nuclear_Glu_3'-tRF	not cholinergic	NS
tRF-17-RW18V6P	Fetal_BChE	-0.461299	0.0834902	0.350314	male	Nuclear_Gly_i-tRF	not cholinergic	NS
tRF-24-RNLN4Q1R29	number_of_births	0.452345	0.068291	0.350406	female	Mitochondrial_Gln_3'-tRF	not cholinergic	NS
tRF-21-623K7SIRD	Fetal_AChE	0.27119	0.126869	0.350614	all	Nuclear_Asp_i-tRF	not cholinergic	NS
tRF-24-RI2Q2RJOE1	CORTISOL_pg_mg	0.275554	0.126891	0.350628	all	Mitochondrial_Phe_3'-tRF	CholinotRF	NS
tRF-29-F1R3WE8RO8IS	number_of_births	-0.262974	0.12694	0.350694	all	Nuclear_Asp_i-tRF	not cholinergic	NS
tRF-28-QK11M3WE8SDV	Fetal_AChE	0.270925	0.127255	0.351139	all	Nuclear_Gly_i-tRF	not cholinergic	NS
tRF-37-0WUI8OYDVNZDBQ5	Age_at_study_entry	-0.262767	0.12725	0.351139	all	Mitochondrial_Gly_i-tRF	not cholinergic	NS
tRF-24-XB0ZZRD2FV	SCORE_PSS	-0.451942	0.0685678	0.351301	female	Mitochondrial_Thr_3'-tRF	not cholinergic	NS
tRF-30-6RRNLNK88KO1	Maternal_BMI_before_Pregnancy	0.418473	0.0839306	0.351338	male	Nuclear_Glu_3'-tRF	not cholinergic	NS
tRF-24-SLDPUSYDKJ	Percentiles	0.262686	0.127372	0.351391	all	Mitochondrial_Gly_i-tRF	CholinotRF	NS
tRF-17-4RRQRBJ	Score.PDQ	0.262639	0.127443	0.351452	all	Nuclear_Glu_3'-tRF	not cholinergic	NS
tRF-26-739P8WQ0D5D	Maternal_AChE	-0.451823	0.0686494	0.351504	female	Nuclear_Glu_3'-tRF	not cholinergic	NS
tRF-27-I9BZBZOS4Y1	Fetal_Total_ChE	-0.270732	0.127536	0.351608	all	Mitochondrial_Val_3'-tRF	not cholinergic	NS
tRF-19-UIX1Q7HV	Apgar_1	-0.451609	0.0687969	0.351754	female	Mitochondrial_Val_3'-tRF	not cholinergic	NS
tRF-23-QKF1R3WE0J	Score.PDQ	0.451592	0.068809	0.351754	female	Nuclear_Asp_i-tRF	not cholinergic	NS
tRF-23-1IBM4LV701	Fetal_AChE	-0.270641	0.127669	0.351827	all	Mitochondrial_Asp_3'-tRF	not cholinergic	Sig in both
tRF-26-Y6IO43ZU2FE	Score.PDQ	-0.262368	0.127851	0.352076	all	Mitochondrial_Gly_i-tRF	not cholinergic	NS
tRF-17-1R7HFE1	Gestational_age_at_birth.1	-0.418071	0.0842592	0.35232	male	Nuclear_Glu_3'-tRF	not cholinergic	NS
tRF-32-QKF1R3WE8RO84	Percentiles	0.451199	0.0690802	0.352523	female	Nuclear_Asp_i-tRF	not cholinergic	NS
tRF-19-BM4LV72V	Head_circumference_cm	-0.262188	0.128122	0.352551	all	Mitochondrial_Asp_3'-tRF	not cholinergic	NS
tRF-18-LNKSEKDS	Maternal_AChE	0.444503	0.0845209	0.352638	male	Nuclear_Asp_i-tRF	not cholinergic	NS
tRF-18-O9337KR	Head_circumference_cm	-0.262041	0.128343	0.352808	all	Nuclear_Glu_3'-tRF	not cholinergic	NS
tRF-29-62XB0ZZRD2FV	Fetal_Total_ChE	0.270014	0.128589	0.353306	all	Mitochondrial_Thr_3'-tRF	not cholinergic	NS
tRF-24-Q89P9L84FS	number_of_pregnancies	-0.417342	0.0848577	0.353407	male	Nuclear_Gly_i-tRF	not cholinergic	NS
tRF-25-RNLNK88KO1	number_of_births	-0.417256	0.0849285	0.353531	male	Nuclear_Glu_3'-tRF	not cholinergic	NS
tRF-23-DXEPZY0DDE	Apgar_1	0.261747	0.128788	0.353722	all	Mitochondrial_Gly_i-tRF	not cholinergic	NS
tRF-23-IO43ZU2F05	CORTISOL_pg_mg	0.274221	0.128814	0.353759	all	Mitochondrial_Gly_i-tRF	not cholinergic	NS
tRF-28-QK11M3WE8SDV	Age_at_study_entry	-0.417069	0.0850821	0.353821	male	Nuclear_Gly_i-tRF	not cholinergic	NS
tRF-27-I9BZBZOS4Y1	Score.PDQ	-0.261626	0.128972	0.353994	all	Mitochondrial_Val_3'-tRF	not cholinergic	NS
tRF-21-RW18V6XO0	number_of_births	-0.261585	0.129034	0.354102	all	Nuclear_Gly_i-tRF	not cholinergic	NS
tRF-21-N3S3RQJVB	Age_at_study_entry	-0.450371	0.0696552	0.354262	female	Nuclear_Gly_i-tRF	not cholinergic	NS
tRF-21-2NBX7ZOOD	Score.PDQ	-0.261494	0.129172	0.354292	all	Mitochondrial_Gly_i-tRF	CholinotRF	NS
tRF-30-RS9NS334L2H1	Iron_supplement	-0.416615	0.0854577	0.354547	male	Nuclear_Glu_3'-tRF	not cholinergic	NS
tRF-19-UIX1Q7HV	number_of_births	-0.261402	0.129311	0.354602	all	Mitochondrial_Val_3'-tRF	not cholinergic	NS
tRF-23-7SIRMM12V	Iron_supplement	-0.416516	0.0855395	0.354637	male	Nuclear_Glu_3'-tRF	not cholinergic	NS
tRF-21-R3WE8RO80	Maternal_Weight_kg	0.450161	0.0698018	0.354703	female	Nuclear_Asp_i-tRF	not cholinergic	NS
tRF-26-BZKEUI1ZXFB	Age_at_study_entry	-0.261195	0.129625	0.355063	all	Mitochondrial_Gly_i-tRF	not cholinergic	NS
tRF-30-1293WEW6VM4J	Child_weight_grams	-0.416265	0.0857476	0.35519	male	Mitochondrial_Gln_3'-tRF	not cholinergic	NS
tRF-16-W6VM4JD	CORTISOL_pg_mg	0.273429	0.129967	0.355432	all	Mitochondrial_Gln_3'-tRF	not cholinergic	NS
tRF-29-BZKEUI1ZXFEI	SCORE_PSS	-0.260947	0.130004	0.355479	all	Mitochondrial_Gly_i-tRF	not cholinergic	NS
tRF-24-690M0RHBFV	Iron_supplement	-0.416127	0.0858616	0.355519	male	Mitochondrial_Phe_3'-tRF	CholinotRF	NS
tRF-24-O1B54ZUPJR	Iron_supplement	-0.449756	0.0700846	0.355534	female	Mitochondrial_Lys_3'-tRF	CholinotRF	NS
tRF-20-RW18V6XO	number_of_pregnancies	-0.416049	0.0859267	0.355563	male	Nuclear_Gly_i-tRF	not cholinergic	NS
tRF-24-QKF1R3WEJJ	Maternal_BMI_before_Pregnancy	-0.416054	0.0859222	0.355563	male	Nuclear_Asp_i-tRF	not cholinergic	NS
tRF-30-1293WEW6VM4J	Head_circumference_cm	-0.416071	0.0859085	0.355563	male	Mitochondrial_Gln_3'-tRF	not cholinergic	NS
tRF-21-UI1ZXF0ND	Maternal_BMI_before_Pregnancy	0.449624	0.0701767	0.355566	female	Mitochondrial_Gly_i-tRF	not cholinergic	NS
tRF-29-5Z2IUIX1Q7HV	number_of_pregnancies	-0.260678	0.130414	0.356087	all	Mitochondrial_Val_3'-tRF	not cholinergic	NS
tRF-16-LNKSEK0	Fetal_BChE	0.273034	0.130545	0.356191	all	Nuclear_Asp_i-tRF	not cholinergic	NS
tRF-19-O933IK0V	Child_weight_grams	-0.260609	0.13052	0.356191	all	Nuclear_Glu_3'-tRF	not cholinergic	NS
tRF-17-09Z51UJ	number_of_pregnancies	-0.449278	0.0704197	0.356249	female	Mitochondrial_Lys_3'-tRF	CholinotRF	NS
tRF-23-BZBZOS4YV	Maternal_AChE	0.268428	0.130937	0.356615	all	Mitochondrial_Val_3'-tRF	not cholinergic	NS
tRF-24-R9O9337K0V	number_of_births	-0.260269	0.13104	0.356826	all	Nuclear_Glu_3'-tRF	not cholinergic	NS
tRF-17-7L73HQM	ChE_M_F_ratio_BChE	-0.268334	0.131076	0.356876	all	Nuclear_Gly_i-tRF	not cholinergic	NS
tRF-23-QKF1R3WE0J	Age_at_study_entry	-0.448786	0.0707657	0.356879	female	Nuclear_Asp_i-tRF	not cholinergic	NS
tRF-23-7SI7JP8XDV	number_of_pregnancies	-0.26022	0.131115	0.356927	all	Mitochondrial_Gln_3'-tRF	not cholinergic	NS
tRF-19-EPZY0DF5	Apgar_5	0.260179	0.131179	0.357038	all	Mitochondrial_Gly_i-tRF	not cholinergic	NS
tRF-18-I7JP8XDV	CORTISOL_pg_mg	0.463102	0.0708423	0.357134	female	Mitochondrial_Gln_3'-tRF	not cholinergic	NS
tRF-19-598LS7EV	SCORE_PSS	-0.415309	0.0865425	0.357229	male	Mitochondrial_Gln_3'-tRF	not cholinergic	Sig in females
tRF-29-5Z2IUIX1Q7HV	SCORE_PSS	-0.448553	0.0709301	0.357281	female	Mitochondrial_Val_3'-tRF	not cholinergic	NS
tRF-19-O9337K0V	Fetal_AChE	0.448486	0.070977	0.357333	female	Nuclear_Glu_3'-tRF	not cholinergic	NS
tRF-19-EPZY0DF5	Maternal_BChE	0.26391	0.131511	0.357533	all	Mitochondrial_Gly_i-tRF	not cholinergic	NS
tRF-25-KEUI1ZXF0N	Maternal_BMI_before_Pregnancy	0.448343	0.0710783	0.357535	female	Mitochondrial_Gly_i-tRF	not cholinergic	NS
tRF-31-M2OSRNLNKSEK0	Gestational_age_at_birth.1	-0.415134	0.0866887	0.357577	male	Nuclear_Asp_i-tRF	not cholinergic	NS
tRF-35-0WUI8OYDVNZDBQ	Apgar_5	-0.448224	0.0711625	0.357744	female	Mitochondrial_Gly_i-tRF	not cholinergic	NS
tRF-22-BZBZOS4Y1	Maternal_BChE	0.263835	0.131624	0.357755	all	Mitochondrial_Val_3'-tRF	not cholinergic	NS
tRF-18-O9337KR	SCORE_PSS	0.259836	0.131705	0.357927	all	Nuclear_Glu_3'-tRF	not cholinergic	NS
tRF-21-B1ZZK0O5D	Maternal_AChE	0.267883	0.131751	0.357965	all	Mitochondrial_Thr_3'-tRF	not cholinergic	NS
tRF-30-BZKEUI1ZXF0N	Percentiles	0.259805	0.131754	0.357965	all	Mitochondrial_Gly_i-tRF	not cholinergic	NS
tRF-32-R008R959KUMKH	Percentiles	-0.259805	0.131754	0.357965	all	Nuclear_Asp_i-tRF	not cholinergic	NS
tRF-20-R959KUMK	Maternal_Total_ChE	0.263706	0.13182	0.358028	all	Nuclear_Asp_i-tRF	not cholinergic	NS
tRF-23-1IBM4LV701	Length_cm	-0.259711	0.131899	0.358146	all	Mitochondrial_Asp_3'-tRF	not cholinergic	Sig in both
tRF-20-R959KUMK	SCORE_PSS	0.259654	0.131986	0.358259	all	Nuclear_Asp_i-tRF	not cholinergic	NS
tRF-22-BZBZOS4Y1	Child_weight_grams	-0.259656	0.131984	0.358259	all	Mitochondrial_Val_3'-tRF	not cholinergic	NS
tRF-32-7ONRDXEPZY0DI	Gestational_age_at_birth.1	-0.25967	0.131962	0.358259	all	Mitochondrial_Gly_i-tRF	not cholinergic	NS
tRF-24-O1B54ZUPJR	CORTISOL_pg_mg	0.272012	0.132048	0.358386	all	Mitochondrial_Lys_3'-tRF	CholinotRF	NS
tRF-17-7ZP33XJ	ChE_M_F_ratio_AChE	0.45669	0.0870309	0.358522	male	Mitochondrial_Ala_3'-tRF	CholinotRF	NS
tRF-16-8S746DD	Child_weight_grams	-0.447711	0.0715256	0.358865	female	Nuclear_Glu_3'-tRF	not cholinergic	NS
tRF-23-M2OSRNLNDJ	Child_weight_grams	0.414587	0.0871474	0.358941	male	Nuclear_Asp_i-tRF	CholinotRF	NS
tRF-25-RI2Q2RJO01	Maternal_BMI	0.414535	0.087191	0.358986	male	Mitochondrial_Phe_3'-tRF	CholinotRF	NS
tRF-16-8S746DD	Gestational_age_at_birth.1	-0.447606	0.0716007	0.359043	female	Nuclear_Glu_3'-tRF	not cholinergic	NS
tRF-23-KEUI1ZXFU	SCORE_PSS	-0.414378	0.0873223	0.359255	male	Mitochondrial_Gly_i-tRF	not cholinergic	NS
tRF-29-62XB0ZZRD2FV	Iron_supplement	-0.259223	0.132652	0.359458	all	Mitochondrial_Thr_3'-tRF	not cholinergic	NS
tRF-19-5933JK0V	Iron_supplement	-0.414136	0.0875259	0.359634	male	Nuclear_Glu_3'-tRF	not cholinergic	NS
tRF-21-2FYOB015D	Child_weight_grams	-0.258969	0.133045	0.359929	all	Mitochondrial_Gly_3'-tRF	CholinotRF	NS
tRF-20-BX7ZOOJ9	Maternal_BChE	0.26289	0.133064	0.359934	all	Mitochondrial_Gly_i-tRF	not cholinergic	NS
tRF-31-BZKEUI1ZXF0ND	Age_at_study_entry	-0.447004	0.0720288	0.360293	female	Mitochondrial_Gly_i-tRF	not cholinergic	NS
tRF-24-PV94V4SMFM	number_of_births	-0.413615	0.0879659	0.360583	male	Nuclear_Gly_i-tRF	not cholinergic	NS
tRF-23-LY7L73HQDU	Fetal_AChE	-0.266694	0.133539	0.360838	all	Nuclear_Gly_i-tRF	not cholinergic	NS
tRF-30-QKF1R3WE8RO8	Iron_supplement	0.41341	0.088139	0.360849	male	Nuclear_Asp_i-tRF	not cholinergic	NS
tRF-17-RNLNK8J	Iron_supplement	-0.41332	0.088215	0.360945	male	Nuclear_Gly_i-tRF	not cholinergic	NS
tRF-25-08R959KUMK	Iron_supplement	0.413299	0.0882329	0.360982	male	Nuclear_Asp_i-tRF	not cholinergic	NS
tRF-24-SLDPUSYDKJ	Apgar_1	0.446596	0.072321	0.361009	female	Mitochondrial_Gly_i-tRF	CholinotRF	NS
tRF-30-M2OSRNLNKSEK	Child_weight_grams	0.446581	0.0723316	0.361013	female	Nuclear_Asp_i-tRF	not cholinergic	NS
tRF-18-I7JP8XDV	Score.PDQ	-0.446549	0.0723546	0.361038	female	Mitochondrial_Gln_3'-tRF	not cholinergic	NS
tRF-23-2IUIX1Q7DR	Fetal_AChE	-0.266599	0.133683	0.361086	all	Mitochondrial_Val_3'-tRF	CholinotRF	NS
tRF-28-QK11M3WE8SDV	Fetal_AChE	0.439735	0.0883125	0.361157	male	Nuclear_Gly_i-tRF	not cholinergic	NS
tRF-29-64R9598LS7EV	ChE_M_F_ratio_AChE	-0.446355	0.0724933	0.361289	female	Mitochondrial_Gln_3'-tRF	not cholinergic	NS
tRF-18-IRY7ZZDV	Iron_supplement	0.258494	0.133784	0.361307	all	Nuclear_Ser_3'-tRF	CholinotRF	NS
tRF-20-7L73HQP0	Iron_supplement	-0.4131	0.0884015	0.361313	male	Nuclear_Gly_i-tRF	not cholinergic	NS
tRF-24-2NBX7ZOO1E	Apgar_1	0.258355	0.134	0.361614	all	Mitochondrial_Gly_i-tRF	CholinotRF	NS
tRF-24-RW18V6XOIE	number_of_births	-0.412901	0.0885706	0.361645	male	Nuclear_Gly_i-tRF	not cholinergic	NS
tRF-21-623K7SIRD	Fetal_BChE	0.27067	0.134042	0.361652	all	Nuclear_Asp_i-tRF	not cholinergic	NS
tRF-17-EY0VWUJ	CORTISOL_pg_mg	0.270635	0.134094	0.361745	all	Mitochondrial_Val_3'-tRF	not cholinergic	NS
tRF-18-IRY7ZZDV	Gestational_age_at_birth.1	-0.412813	0.0886453	0.361756	male	Nuclear_Ser_3'-tRF	CholinotRF	NS
tRF-21-94V4SMIFB	Maternal_Total_ChE	0.262208	0.13411	0.361766	all	Nuclear_Gly_i-tRF	not cholinergic	NS
tRF-22-RNLNK8KEM	number_of_pregnancies	-0.258209	0.134228	0.361902	all	Nuclear_Gly_i-tRF	not cholinergic	NS
tRF-24-PV94V4SMFM	Fetal_Total_ChE	-0.266168	0.134336	0.362069	all	Nuclear_Gly_i-tRF	not cholinergic	NS
tRF-26-OSRNLNKSEK0	Score.PDQ	0.258122	0.134363	0.362069	all	Nuclear_Asp_i-tRF	not cholinergic	NS
tRF-30-6RRNLIK898O1	Maternal_Total_ChE	-0.26205	0.134354	0.362069	all	Nuclear_Glu_3'-tRF	not cholinergic	NS
tRF-20-LNK88KO1	Apgar_1	-0.412597	0.0888286	0.36216	male	Nuclear_Glu_3'-tRF	not cholinergic	NS
tRF-25-O1B54ZUPX1	CORTISOL_pg_mg	0.438949	0.088949	0.362504	male	Mitochondrial_Lys_3'-tRF	CholinotRF	NS
tRF-27-PV94V4SMIFH	Score.PDQ	0.257954	0.134627	0.36259	all	Nuclear_Gly_i-tRF	not cholinergic	NS
tRF-16-LNKSEK0	Age_at_study_entry	-0.412403	0.0889944	0.362613	male	Nuclear_Asp_i-tRF	not cholinergic	NS
tRF-20-BQ8BB2S1	CORTISOL_pg_mg	0.460119	0.0729195	0.362666	female	Mitochondrial_Gly_3'-tRF	CholinotRF	NS
tRF-24-RYVMMV5B2V	Score.PDQ	-0.445796	0.0728952	0.362666	female	Nuclear_Glu_3'-tRF	not cholinergic	NS
tRF-29-5Z2IUIX1Q7HV	SCORE_PSS	-0.412316	0.0890678	0.36275	male	Mitochondrial_Val_3'-tRF	not cholinergic	NS
tRF-21-Q89P9L84D	Fetal_BChE	-0.454024	0.0891263	0.362871	male	Nuclear_Gly_i-tRF	not cholinergic	NS
tRF-24-R95933JK0V	CORTISOL_pg_mg	-0.270136	0.13484	0.362892	all	Nuclear_Glu_3'-tRF	not cholinergic	NS
tRF-24-XB0ZZRD2FV	Weight_before_Pregnancy_kg	0.257831	0.134819	0.362892	all	Mitochondrial_Thr_3'-tRF	not cholinergic	NS
tRF-17-EY0VWUJ	Length_cm	-0.41212	0.0892358	0.363125	male	Mitochondrial_Val_3'-tRF	not cholinergic	NS
tRF-25-IBB7Z92K01	number_of_pregnancies	-0.412123	0.0892331	0.363125	male	Mitochondrial_Thr_3'-tRF	CholinotRF	NS
tRF-23-KEUI1ZXFU	Score.PDQ	-0.257716	0.134999	0.363141	all	Mitochondrial_Gly_i-tRF	not cholinergic	NS
tRF-18-LNKSEKDS	Gestational_age_at_birth.1	0.445545	0.0730755	0.363322	female	Nuclear_Asp_i-tRF	not cholinergic	NS
tRF-17-RNLNK8J	Fetal_BChE	-0.453721	0.0893673	0.363411	male	Nuclear_Gly_i-tRF	not cholinergic	NS
tRF-31-62Z6EXEY0VWUD	Maternal_BMI_before_Pregnancy	0.257541	0.135273	0.363569	all	Mitochondrial_Val_3'-tRF	not cholinergic	NS
tRF-29-BZKEUI1ZXFEI	Weight_before_Pregnancy_kg	0.257535	0.135284	0.363574	all	Mitochondrial_Gly_i-tRF	not cholinergic	NS
tRF-24-RYVMMV5B2V	CORTISOL_pg_mg	0.269725	0.135459	0.363859	all	Nuclear_Glu_3'-tRF	not cholinergic	NS
tRF-21-94V4SMIFB	Maternal_BMI_before_Pregnancy	-0.257373	0.135538	0.363919	all	Nuclear_Gly_i-tRF	not cholinergic	NS
tRF-24-RYVMMV5B2V	Maternal_BMI	0.257371	0.135541	0.363919	all	Nuclear_Glu_3'-tRF	not cholinergic	NS
tRF-24-RI2Q2RJOE1	Fetal_BChE	-0.453346	0.0896653	0.364129	male	Mitochondrial_Phe_3'-tRF	CholinotRF	NS
tRF-29-BZKEUI1ZXFEI	Maternal_BMI	0.257193	0.135821	0.364376	all	Mitochondrial_Gly_i-tRF	not cholinergic	NS
tRF-24-2IUIX1Q7HV	CORTISOL_pg_mg	0.269371	0.135992	0.364538	all	Mitochondrial_Val_3'-tRF	CholinotRF	NS
tRF-16-8S746DD	Fetal_Total_ChE	0.444934	0.0735176	0.364614	female	Nuclear_Glu_3'-tRF	not cholinergic	NS
tRF-31-QKF1R3WE8RO80	Child_weight_grams	0.444886	0.0735522	0.364614	female	Nuclear_Asp_i-tRF	not cholinergic	NS
tRF-24-R95933JK0V	ChE_M_F_ratio_BChE	-0.423995	0.0898619	0.364677	male	Nuclear_Glu_3'-tRF	not cholinergic	NS
tRF-23-2NBX7ZOODI	Maternal_BMI_before_Pregnancy	0.444807	0.0736096	0.364832	female	Mitochondrial_Gly_i-tRF	CholinotRF	NS
tRF-23-3IRW18V60M	Fetal_BChE	-0.453006	0.0899364	0.364835	male	Nuclear_Gly_i-tRF	not cholinergic	NS
tRF-21-94V4SMIFB	Maternal_Total_ChE	0.423863	0.0899728	0.364893	male	Nuclear_Gly_i-tRF	not cholinergic	NS
tRF-26-Y6IO43ZU2FE	Weight_before_Pregnancy_kg	0.444719	0.0736735	0.365011	female	Mitochondrial_Gly_i-tRF	not cholinergic	NS
tRF-16-LNKSEK0	Maternal_BChE	0.411024	0.0901747	0.365262	male	Nuclear_Asp_i-tRF	not cholinergic	NS
tRF-33-7ONRDXEPZY0DDE	Head_circumference_cm	-0.44454	0.0738034	0.365485	female	Mitochondrial_Gly_i-tRF	not cholinergic	NS
tRF-22-BDNZ8O6FJ	SCORE_PSS	-0.444458	0.0738632	0.365653	female	Mitochondrial_Thr_3'-tRF	not cholinergic	Sig in females
tRF-30-FN8DYDZDL9X1	Maternal_Total_ChE	0.260563	0.13666	0.365745	all	Mitochondrial_Val_3'-tRF	not cholinergic	NS
tRF-25-OSRNLNKSEK	CORTISOL_pg_mg	-0.268891	0.136719	0.365856	all	Nuclear_Asp_i-tRF	not cholinergic	NS
tRF-29-62XB0ZZRD2FV	Fetal_BChE	-0.452266	0.090528	0.366002	male	Mitochondrial_Thr_3'-tRF	not cholinergic	NS
tRF-22-YDVNZDBQ5	Maternal_BMI	0.256578	0.136792	0.366002	all	Mitochondrial_Gly_i-tRF	not cholinergic	NS
tRF-24-RW18V6XOIE	SCORE_PSS	-0.444266	0.0740024	0.36603	female	Nuclear_Gly_i-tRF	not cholinergic	NS
tRF-17-RNLNK8J	ChE_M_F_ratio_BChE	-0.264502	0.136882	0.366095	all	Nuclear_Gly_i-tRF	not cholinergic	NS
tRF-22-R3WE8RO84	Head_circumference_cm	0.410524	0.0906059	0.36614	male	Nuclear_Asp_i-tRF	not cholinergic	NS
tRF-20-R3WE8RO8	ChE_M_F_ratio_AChE	0.268748	0.136935	0.366147	all	Nuclear_Asp_i-tRF	not cholinergic	NS
tRF-26-F1R3WE8RO80	CORTISOL_pg_mg	0.458508	0.0740598	0.366193	female	Nuclear_Asp_i-tRF	not cholinergic	NS
tRF-28-E92NBX7ZOODI	Maternal_BChE	0.458467	0.0740887	0.366193	female	Mitochondrial_Gly_i-tRF	not cholinergic	NS
tRF-18-I7JP8XDV	Maternal_BMI_before_Pregnancy	-0.256418	0.137046	0.366326	all	Mitochondrial_Gln_3'-tRF	not cholinergic	NS
tRF-31-R0PSR9593J24D	Maternal_Weight_kg	-0.256399	0.137076	0.366383	all	Nuclear_Gly_i-tRF	not cholinergic	NS
tRF-25-OSRNLNKSEK	Percentiles	0.444063	0.0741502	0.366409	female	Nuclear_Asp_i-tRF	not cholinergic	NS
tRF-29-6RRNLIK898HR	Fetal_AChE	0.436688	0.0907988	0.366456	male	Nuclear_Glu_3'-tRF	not cholinergic	NS
tRF-20-5DMKYUYR	Head_circumference_cm	0.410243	0.0908487	0.366622	male	Nuclear_Asp_i-tRF	not cholinergic	NS
tRF-25-2NBX7ZOOJ9	Apgar_1	0.256283	0.137259	0.36668	all	Mitochondrial_Gly_i-tRF	CholinotRF	NS
tRF-23-IO43ZU2F05	Maternal_Total_ChE	0.443955	0.0742293	0.366708	female	Mitochondrial_Gly_i-tRF	not cholinergic	NS
tRF-31-M2OSRNLNKSEK0	number_of_pregnancies	0.25622	0.137359	0.366853	all	Nuclear_Asp_i-tRF	not cholinergic	NS
tRF-21-623K7SIRD	Gestational_age_at_birth.1	0.410071	0.0909972	0.366934	male	Nuclear_Asp_i-tRF	not cholinergic	NS
tRF-21-Q89P9L84D	Fetal_Total_ChE	-0.436457	0.0909892	0.366934	male	Nuclear_Gly_i-tRF	not cholinergic	NS
tRF-17-7L73HQM	Iron_supplement	-0.410053	0.0910128	0.36696	male	Nuclear_Gly_i-tRF	not cholinergic	NS
tRF-25-8DYDZDL9X1	Gestational_age_at_birth.1	0.443492	0.0745676	0.367605	female	Mitochondrial_Val_3'-tRF	not cholinergic	NS
tRF-31-M2OSRNLNKSEK0	Child_weight_grams	0.443517	0.0745491	0.367605	female	Nuclear_Asp_i-tRF	not cholinergic	NS
tRF-34-QKF1R3WE8RO8IS	Maternal_BChE	-0.457808	0.0745589	0.367605	female	Nuclear_Asp_i-tRF	not cholinergic	NS
tRF-17-7ZP33XJ	Fetal_Total_ChE	0.436024	0.0913472	0.367639	male	Mitochondrial_Ala_3'-tRF	CholinotRF	NS
tRF-17-RW18V6P	Fetal_Total_ChE	-0.436072	0.0913074	0.367639	male	Nuclear_Gly_i-tRF	not cholinergic	NS
tRF-21-N3S3RQJVB	CORTISOL_pg_mg	0.457705	0.074633	0.367692	female	Nuclear_Gly_i-tRF	not cholinergic	NS
tRF-20-XOUZDZN1	Weight_before_Pregnancy_kg	0.409618	0.0913905	0.367739	male	Mitochondrial_Trp_3'-tRF	CholinotRF	NS
tRF-19-O933IK0V	CORTISOL_pg_mg	-0.267979	0.138106	0.368125	all	Nuclear_Glu_3'-tRF	not cholinergic	NS
tRF-23-QKF1R3WE0J	ChE_M_F_ratio_BChE	0.457415	0.0748408	0.368189	female	Nuclear_Asp_i-tRF	not cholinergic	NS
tRF-17-7L73HQM	Apgar_1	0.255691	0.138202	0.368221	all	Nuclear_Gly_i-tRF	not cholinergic	NS
tRF-25-RNLNK88KO1	number_of_pregnancies	-0.255684	0.138212	0.368225	all	Nuclear_Glu_3'-tRF	not cholinergic	NS
tRF-21-2FYOB015D	Percentiles	-0.409083	0.0918554	0.368446	male	Mitochondrial_Gly_3'-tRF	CholinotRF	NS
tRF-24-PV94V4SMFM	Fetal_BChE	-0.267762	0.138437	0.368539	all	Nuclear_Gly_i-tRF	not cholinergic	NS
tRF-29-UI8OYDVNZD0U	SCORE_PSS	-0.409021	0.0919101	0.368552	male	Mitochondrial_Gly_i-tRF	not cholinergic	NS
tRF-30-1293WEW6VM4J	Percentiles	-0.25553	0.138458	0.368568	all	Mitochondrial_Gln_3'-tRF	not cholinergic	NS
tRF-25-LY7L73HQP0	CORTISOL_pg_mg	0.457141	0.0750376	0.368759	female	Nuclear_Gly_i-tRF	not cholinergic	NS
tRF-27-5BKD09Z51UJ	Maternal_BMI_before_Pregnancy	0.442806	0.0750709	0.368805	female	Mitochondrial_Lys_3'-tRF	not cholinergic	Sig in both
tRF-30-QKF1R3WE8RO8	Iron_supplement	0.255452	0.138583	0.368831	all	Nuclear_Asp_i-tRF	not cholinergic	NS
tRF-21-RW18V6XO0	number_of_births	-0.408885	0.0920287	0.368837	male	Nuclear_Gly_i-tRF	not cholinergic	NS
tRF-37-0WUI8OYDVNZDBQ5	SCORE_PSS	-0.255378	0.138701	0.368943	all	Mitochondrial_Gly_i-tRF	not cholinergic	NS
tRF-35-3NBZKEUI1ZXF0N	Maternal_BMI	0.255362	0.138727	0.368976	all	Mitochondrial_Gly_i-tRF	not cholinergic	NS
tRF-19-BM4LV72V	Gestational_age_at_birth.1	-0.408786	0.0921151	0.369092	male	Mitochondrial_Asp_3'-tRF	not cholinergic	NS
tRF-22-7OFIZ9WUJ	CORTISOL_pg_mg	0.267489	0.138855	0.369172	all	Mitochondrial_Pro_3'-tRF	CholinotRF	NS
tRF-34-QKF1R3WE8RO8IS	Gestational_age_at_birth.1	0.442651	0.0751848	0.369174	female	Nuclear_Asp_i-tRF	not cholinergic	NS
tRF-20-LIK898O1	Iron_supplement	-0.408745	0.0921507	0.369199	male	Nuclear_Glu_3'-tRF	not cholinergic	NS
tRF-20-BQ8BB2S1	Apgar_5	-0.442592	0.0752282	0.369343	female	Mitochondrial_Gly_3'-tRF	CholinotRF	NS
tRF-30-RERNLN4Q1RV1	ChE_M_F_ratio_AChE	-0.442529	0.0752747	0.369487	female	Mitochondrial_Gln_3'-tRF	not cholinergic	NS
tRF-29-SWRYVMMV5B2V	Length_cm	-0.255038	0.139246	0.369807	all	Nuclear_Glu_3'-tRF	not cholinergic	NS
tRF-29-R008R959KU1Y	Iron_supplement	0.442308	0.0754376	0.369829	female	Nuclear_Asp_i-tRF	not cholinergic	NS
tRF-18-O9337KR	Maternal_Weight_kg	-0.254968	0.139358	0.370041	all	Nuclear_Glu_3'-tRF	not cholinergic	NS
tRF-17-09Z51UJ	Fetal_AChE	-0.262858	0.139431	0.37013	all	Mitochondrial_Lys_3'-tRF	CholinotRF	NS
tRF-16-8WQ0D5D	SCORE_PSS	-0.408264	0.0925719	0.370202	male	Nuclear_Glu_3'-tRF	not cholinergic	NS
tRF-21-WEW6VM4JD	Apgar_10	-0.254854	0.139542	0.370329	all	Mitochondrial_Gln_3'-tRF	not cholinergic	NS
tRF-16-8S746DD	number_of_births	-0.408072	0.0927404	0.370451	male	Nuclear_Glu_3'-tRF	not cholinergic	NS
tRF-18-OSRNLNDJ	Fetal_AChE	0.434283	0.0927957	0.370556	male	Nuclear_Asp_i-tRF	not cholinergic	NS
tRF-17-S7PVRSJ	Score.PDQ	0.441923	0.0757225	0.370709	female	Nuclear_Arg_3'-tRF	CholinotRF	NS
tRF-20-S334L2H1	Maternal_BChE	-0.407851	0.0929346	0.370896	male	Nuclear_Glu_3'-tRF	not cholinergic	NS
tRF-30-6RRNLNK88KO1	Weight_before_Pregnancy_kg	0.40774	0.0930318	0.37114	male	Nuclear_Glu_3'-tRF	not cholinergic	NS
tRF-16-8WQ0D5D	Apgar_1	-0.441574	0.0759815	0.37136	female	Nuclear_Glu_3'-tRF	not cholinergic	NS
tRF-23-7W1R7HFEV	Length_cm	-0.441552	0.0759977	0.37136	female	Nuclear_Glu_3'-tRF	not cholinergic	NS
tRF-17-4RRQRBJ	Maternal_BChE	0.258336	0.140166	0.371436	all	Nuclear_Glu_3'-tRF	not cholinergic	NS
tRF-25-VJUE3QHMY1	Length_cm	-0.441446	0.0760763	0.371514	female	Mitochondrial_Asp_3'-tRF	not cholinergic	Sig in both
tRF-18-IRMM12V	FSI_new.y	-0.27105	0.14024	0.371585	all	Nuclear_Glu_3'-tRF	not cholinergic	NS
tRF-25-5UB1ZZK0O5	Apgar_10	-0.407528	0.0932192	0.371648	male	Mitochondrial_Thr_3'-tRF	CholinotRF	NS
tRF-25-RNLIK8V8O1	Iron_supplement	-0.254329	0.140386	0.371799	all	Nuclear_Glu_3'-tRF	not cholinergic	NS
tRF-29-M0IBB7Z92KE1	Fetal_AChE	-0.262237	0.140402	0.371799	all	Mitochondrial_Thr_3'-tRF	not cholinergic	NS
tRF-28-5DMKYUYRLHDY	number_of_pregnancies	0.40738	0.0933497	0.371868	male	Nuclear_Asp_i-tRF	not cholinergic	NS
tRF-19-0M0RHBFV	Gestational_age_at_birth.1	0.441292	0.076191	0.371986	female	Mitochondrial_Phe_3'-tRF	CholinotRF	NS
tRF-27-5DMKYUYRLH4	Head_circumference_cm	-0.407283	0.0934348	0.372063	male	Nuclear_Asp_i-tRF	not cholinergic	NS
tRF-17-1R7HFE1	Gestational_age_at_birth.1	0.441206	0.0762545	0.372089	female	Nuclear_Glu_3'-tRF	not cholinergic	NS
tRF-25-MKYUYRLHR0	CORTISOL_pg_mg	-0.433472	0.0934759	0.372119	male	Nuclear_Asp_i-tRF	not cholinergic	NS
tRF-19-5933JK0V	Gestational_age_at_birth.1	-0.441178	0.0762754	0.372134	female	Nuclear_Glu_3'-tRF	not cholinergic	NS
tRF-16-8S746DD	Fetal_AChE	-0.433416	0.0935231	0.372199	male	Nuclear_Glu_3'-tRF	not cholinergic	NS
tRF-25-LY7L73HQP0	Maternal_Total_ChE	0.419679	0.0935323	0.3722	male	Nuclear_Gly_i-tRF	not cholinergic	NS
tRF-23-MKYUYRLHDY	Iron_supplement	0.407105	0.0935923	0.372259	male	Nuclear_Asp_i-tRF	not cholinergic	NS
tRF-16-8WQ0D5D	CORTISOL_pg_mg	0.433181	0.0937217	0.372414	male	Nuclear_Glu_3'-tRF	not cholinergic	NS
tRF-24-690M0RHBFV	Maternal_BMI_before_Pregnancy	0.406994	0.0936905	0.372414	male	Mitochondrial_Phe_3'-tRF	CholinotRF	NS
tRF-27-PV94V4SMIFH	Apgar_5	-0.440917	0.07647	0.372631	female	Nuclear_Gly_i-tRF	not cholinergic	NS
tRF-29-64R9598LS7EV	CORTISOL_pg_mg	0.455151	0.0764768	0.372631	female	Mitochondrial_Gln_3'-tRF	not cholinergic	NS
tRF-22-2NBX7ZOO2	Maternal_Weight_kg	0.440864	0.0765096	0.372746	female	Mitochondrial_Gly_i-tRF	CholinotRF	NS
tRF-19-O933IK0V	CORTISOL_pg_mg	-0.455065	0.0765397	0.372849	female	Nuclear_Glu_3'-tRF	not cholinergic	NS
tRF-25-VJUE3QHMY1	SCORE_PSS	-0.440769	0.0765805	0.372937	female	Mitochondrial_Asp_3'-tRF	not cholinergic	Sig in both
tRF-17-7ZP33XJ	Maternal_BMI	0.406608	0.094032	0.373128	male	Mitochondrial_Ala_3'-tRF	CholinotRF	NS
tRF-35-0WUI8OYDVNZDBQ	Weight_before_Pregnancy_kg	0.440569	0.0767299	0.373289	female	Mitochondrial_Gly_i-tRF	not cholinergic	NS
tRF-37-USYDY6IO43ZU2FQ	Score.PDQ	-0.253808	0.141229	0.373531	all	Mitochondrial_Gly_i-tRF	not cholinergic	NS
tRF-29-6RRNLIK898HR	CORTISOL_pg_mg	0.454622	0.0768625	0.373696	female	Nuclear_Glu_3'-tRF	not cholinergic	NS
tRF-27-M8ZLSSXUOLJ	Fetal_Total_ChE	-0.261511	0.141545	0.374168	all	Nuclear_Glu_3'-tRF	not cholinergic	NS
tRF-27-BZKEUI1ZXF1	Maternal_BChE	0.257419	0.141629	0.374276	all	Mitochondrial_Gly_i-tRF	not cholinergic	NS
tRF-28-Y6IO43ZU2F05	SCORE_PSS	-0.405958	0.0946099	0.374286	male	Mitochondrial_Gly_i-tRF	not cholinergic	NS
tRF-26-NRDXEPZY0DB	number_of_pregnancies	-0.253531	0.141678	0.374333	all	Mitochondrial_Gly_i-tRF	CholinotRF	NS
tRF-31-5EYONONU3INDD	Length_cm	-0.253454	0.141803	0.374496	all	Mitochondrial_Val_3'-tRF	not cholinergic	NS
tRF-23-7SI7JP8XDV	Score.PDQ	-0.253434	0.141836	0.374513	all	Mitochondrial_Gln_3'-tRF	not cholinergic	NS
tRF-23-7SIRMM12V	Head_circumference_cm	-0.253294	0.142064	0.374753	all	Nuclear_Glu_3'-tRF	not cholinergic	NS
tRF-17-P2PSSEK	Apgar_1	0.253262	0.142115	0.374769	all	Mitochondrial_Leu_i-tRF	CholinotRF	NS
tRF-20-RW18V6XO	APGAR5_klgl7	0.253229	0.142169	0.374883	all	Nuclear_Gly_i-tRF	not cholinergic	NS
tRF-23-LY7L73HQDU	number_of_births	-0.253158	0.142285	0.375048	all	Nuclear_Gly_i-tRF	not cholinergic	NS
tRF-29-5Z2IUIX1Q7HV	Maternal_BMI_before_Pregnancy	0.253159	0.142283	0.375048	all	Mitochondrial_Val_3'-tRF	not cholinergic	NS
tRF-19-O9337K0V	Age_at_study_entry	-0.2531	0.14238	0.375226	all	Nuclear_Glu_3'-tRF	not cholinergic	NS
tRF-20-B54ZUPX1	SCORE_PSS	-0.253084	0.142406	0.375247	all	Mitochondrial_Lys_3'-tRF	not cholinergic	Sig in females
tRF-19-598LS7EV	Iron_supplement	-0.439727	0.077361	0.375321	female	Mitochondrial_Gln_3'-tRF	not cholinergic	Sig in females
tRF-20-94V4SMIF	Gestational_age_at_birth.1	-0.40548	0.0950363	0.375405	male	Nuclear_Gly_i-tRF	not cholinergic	NS
tRF-19-5933JK0V	Gestational_age_at_birth.1	-0.252928	0.14266	0.375676	all	Nuclear_Glu_3'-tRF	not cholinergic	NS
tRF-29-F1R3WE8RO8IS	FSI_new.y	-0.45373	0.0775173	0.375742	female	Nuclear_Asp_i-tRF	not cholinergic	NS
tRF-23-OB3ZY61DV	SCORE_PSS	-0.439388	0.0776158	0.375956	female	Mitochondrial_Thr_3'-tRF	not cholinergic	NS
[truncated: 20,447 more rows]

## Sheet: Supplementary Table 6
Cohort	miR_name	cholinergic_genes	Cholinergic_score	CholinomiR
Newborns	hsa-miR-301a-3p	BMP3, SRSF2, BMPR2	3	not Cholinergic
Newborns	hsa-miR-7704		0	not Cholinergic
Newborns	hsa-miR-8485	SLC12A2, RORA, JAK2, LIFR, SLC5A7, BMP2, STAT5A, DYRK1A, BMPER, STAT5B	14	Cholino-miR
Newborns	hsa-let-7b-5p	GPCPD1, NGF	2	not Cholinergic
Newborns	hsa-let-7c-5p	GPCPD1, NGF	2	not Cholinergic
Newborns	hsa-miR-144-5p		0	not Cholinergic
Newborns	hsa-miR-92a-3p	RORA, CHRM5, BMPR2	7	Cholino-miR
Newborns	hsa-let-7d-5p	GPCPD1, NGF	2	not Cholinergic
Newborns	hsa-miR-126-5p	RORA, SRSF12, CHRNA5	7	Cholino-miR
Newborns	hsa-miR-130a-3p	BMP3, SRSF2, BMPR2	3	not Cholinergic
Newborns	hsa-miR-15b-5p	SLC12A2, RORA, BMPR1A, CLOCK	4	not Cholinergic
Newborns	hsa-miR-22-3p		0	not Cholinergic
Newborns	hsa-miR-223-3p		0	not Cholinergic
Newborns	hsa-miR-23b-3p	SLC12A2, RORA, NKX2-1, IL6R, STAT5B	5	Cholino-miR
Newborns	hsa-miR-29c-3p	LIF, CLOCK	2	not Cholinergic
Newborns	hsa-miR-382-5p	LHX8	1	not Cholinergic
Newborns	hsa-miR-4800-5p		0	not Cholinergic
Newborns	hsa-miR-5100	LIFR, GPCPD1	2	not Cholinergic
Newborns	hsa-miR-143-3p	SRSF11	1	not Cholinergic
Newborns	hsa-miR-144-3p	ARNTL2, SLC12A2, RORA, BMPR1A, LIFR, BMPR1B, NR1D2	7	Cholino-miR
Newborns	hsa-miR-21-5p	STAT3	1	not Cholinergic
Newborns	hsa-miR-484	COLQ	5	Cholino-miR
Newborns	hsa-let-7f-5p	GPCPD1, NGF	2	not Cholinergic
Newborns	hsa-miR-29a-3p	LIF, CLOCK	2	not Cholinergic
Newborns	hsa-miR-4284	IL6R, CHRNB2	6	Cholino-miR
Newborns	hsa-miR-6124	RORA, STAT1, NR1D2, BMPR2	4	not Cholinergic
Newborns	hsa-miR-103a-3p	RORA, GPCPD1, CLOCK, NPAS2	4	not Cholinergic
Newborns	hsa-miR-16-5p	SLC12A2, RORA, BMPR1A, CLOCK	4	not Cholinergic
Newborns	hsa-miR-142-3p	ARNTL, IL6ST, CLOCK, NR1D2	4	not Cholinergic
Newborns	hsa-miR-320a-3p	BMPR1A, GPCPD1, NPAS2	3	not Cholinergic
Newborns	hsa-miR-101-3p	ARNTL2, SLC12A2, RORA, NR1D2	4	not Cholinergic
Newborns	hsa-miR-185-5p	RORA, NR1D1	2	not Cholinergic
Newborns	hsa-miR-451a		0	not Cholinergic
Newborns	hsa-let-7g-5p	GPCPD1, NGF	2	not Cholinergic
Newborns	hsa-let-7i-5p	GPCPD1, NGF	2	not Cholinergic
Newborns	hsa-miR-17-5p	RORA, LHX6, IL6ST, CLOCK, RORC, STAT3, NPAS2, CHRM2, BMPR2	13	Cholino-miR
Newborns	hsa-miR-20a-5p	RORA, LHX6, IL6ST, CLOCK, RORC, STAT3, NPAS2, CHRM2, BMPR2	13	Cholino-miR
Newborns	hsa-miR-335-5p	SRSF4	1	not Cholinergic
Newborns	hsa-miR-425-5p		0	not Cholinergic
Newborns	hsa-miR-19a-3p	RORA, CNTFR, SRSF6, GPCPD1, CLOCK, BMP3, NPAS2, BMPR2	8	Cholino-miR
Newborns	hsa-miR-140-3p		0	not Cholinergic
Newborns	hsa-miR-146a-5p	SRSF6, TOR1A, CNTF	3	not Cholinergic
Newborns	hsa-miR-224-5p		0	not Cholinergic
Newborns	hsa-miR-23a-3p	SLC12A2, RORA, NKX2-1, IL6R, STAT5B	5	Cholino-miR
Newborns	hsa-miR-25-3p	RORA, BMPR2	2	not Cholinergic
Newborns	hsa-miR-30e-5p	RORA, LIFR, SRSF7, GPCPD1, CLOCK, LHX8, SRSF10	7	Cholino-miR
Newborns	hsa-miR-376c-3p	CLOCK, BMPR2	2	not Cholinergic
Newborns	hsa-miR-584-5p		0	not Cholinergic
Newborns	hsa-miR-122-5p		0	not Cholinergic
Newborns	hsa-miR-126-3p		0	not Cholinergic
Newborns	hsa-let-7a-5p	GPCPD1, NGF	2	not Cholinergic
Newborns	hsa-miR-19b-3p	RORA, CNTFR, SRSF6, GPCPD1, CLOCK, BMP3, NPAS2, BMPR2	8	Cholino-miR
Newborns	hsa-miR-24-3p	GBX2	1	not Cholinergic
Newborns	hsa-miR-486-5p	SRSF3	1	not Cholinergic
Newborns	hsa-miR-221-3p		0	not Cholinergic
Newborns	hsa-miR-191-5p		0	not Cholinergic
Newborns	hsa-miR-32-5p	RORA, CHRM5, BMPR2	7	Cholino-miR
Newborns	hsa-miR-423-5p	LHX6	1	not Cholinergic
Newborns	hsa-miR-424-5p	SLC12A2, CLOCK	2	not Cholinergic
Newborns	hsa-miR-30d-5p	RORA, LIFR, SRSF7, GPCPD1, CLOCK, LHX8, SRSF10	7	Cholino-miR
Newborns	hsa-miR-142-5p	SLC12A2, RORA, BMPR1A, SRSF6	4	not Cholinergic
Newborns	hsa-miR-4485-3p		0	not Cholinergic
Newborns	hsa-miR-1246	SLC12A2, DYRK1A	2	not Cholinergic
Newborns	hsa-miR-150-5p	NR1D2, RORB	2	not Cholinergic
Newborns	hsa-miR-4454		0	not Cholinergic
Newborns	hsa-miR-877-5p	DYRK1A	1	not Cholinergic
Newborns	hsa-miR-93-5p	RORA, LHX6, IL6ST, CLOCK, RORC, STAT3, NPAS2, CHRM2, BMPR2	13	Cholino-miR
Newborns	hsa-miR-15a-5p	SLC12A2, RORA, BMPR1A, CLOCK	4	not Cholinergic
Newborns	hsa-miR-483-5p		0	not Cholinergic

## Sheet: Supplementary Table 7
Cohort	tRF_name	tRF.sequence	tRF_family	Cholinergic_genes	Cholinergic_score	CholinotRF
Newborns	tRF-17-078SUXJ	ACCCTTCCCGTACTACC	Mitochondrial_Met_3'-tRF	CHRNB2	5	CholinotRF
Newborns	tRF-17-09Z51UJ	ACCTCTTTACAGTGACC	Mitochondrial_Lys_3'-tRF	CHRNA10, NTRK2, IL6ST, SRSF6, NR1D2	9	CholinotRF
Newborns	tRF-17-1KVUY94	AGGGGTATGATTCTCGG	Nuclear_Pro_i-tRF		0	not cholinergic
Newborns	tRF-17-1R7HFE1	AGTCCGTGCGAGAATAC	Nuclear_Glu_3'-tRF		0	not cholinergic
Newborns	tRF-17-43ZU2FQ	CTAGTTTTGACAACATT	Mitochondrial_Gly_i-tRF	LIFR, SRSF1	2	not cholinergic
Newborns	tRF-17-4RRQRBJ	CTCCCGGTATGGGAACC	Nuclear_Glu_3'-tRF		0	not cholinergic
Newborns	tRF-17-4RRWRBJ	CTCCCGGTGTGGGAACC	Nuclear_Glu_3'-tRF		0	not cholinergic
Newborns	tRF-17-51MLHVI	GAGCCCGGTAATCGCAT	Mitochondrial_Leu_i-tRF		0	not cholinergic
Newborns	tRF-17-67NZU6J	GGCCTCTTTTTACCACC	Mitochondrial_Tyr_3'-tRF	LHX6	1	not cholinergic
Newborns	tRF-17-6JYBKRQ	GGAGCTTAAACCCCCTT	Mitochondrial_Ile_i-tRF	LIFR, SRSF6	2	not cholinergic
Newborns	tRF-17-7L73HQM	GTGTAGTGGTATCATGC	Nuclear_Gly_i-tRF	IL6ST, CLOCK	2	not cholinergic
Newborns	tRF-17-7ZP33XJ	GTTTTGCAGTCCTTACC	Mitochondrial_Ala_3'-tRF	CHRNA3, LHX8, ISL1, STAT5B, CLOCK, NR1D2	10	CholinotRF
Newborns	tRF-17-BQ6ZW6J	AACATGGCTTTCTCACC	Mitochondrial_Ser_3'-tRF	SRSF11	1	not cholinergic
Newborns	tRF-17-BS68BFJ	AACCGGGCGGAAACACC	Nuclear_Val_3'-tRF		0	not cholinergic
Newborns	tRF-17-BZOS4Y1	AACTTGACCGCTCTGAC	Mitochondrial_Val_3'-tRF		0	not cholinergic
Newborns	tRF-17-EY0VWUJ	ACTTGACCGCTCTGACC	Mitochondrial_Val_3'-tRF		0	not cholinergic
Newborns	tRF-17-F8DHXY4	AGCGGAAGCGTGCTGGG	Nuclear_Met_i-tRF		0	not cholinergic
Newborns	tRF-17-FJ33DS2	AGAGCCCGGTAATCGCA	Mitochondrial_Leu_i-tRF		0	not cholinergic
Newborns	tRF-17-H5KQBFJ	ATCACCCCATAAACACC	Mitochondrial_Phe_3'-tRF		0	not cholinergic
Newborns	tRF-17-HR0VX6J	ATCCCACCGCTGCCACC	Nuclear_Leu_3'-tRF		0	not cholinergic
Newborns	tRF-17-HRF867J	ATCCCAGCGGGGCCTCC	Nuclear_Thr_3'-tRF	IL6R	1	not cholinergic
Newborns	tRF-17-HRF8X7J	ATCCCAGCGGTGCCTCC	Nuclear_Thr_3'-tRF	IL6R	1	not cholinergic
Newborns	tRF-17-HRH7MSJ	ATCCCATCCTCGTCGCC	Nuclear_Ser_3'-tRF	NR1D2	1	not cholinergic
Newborns	tRF-17-J0K8UMM	CAGAGCCCGGTAATCGC	Mitochondrial_Leu_i-tRF		0	not cholinergic
Newborns	tRF-17-LNKSEKL	CGATTCCCCGACGGGGA	Nuclear_Asp_i-tRF		0	not cholinergic
Newborns	tRF-17-ORNQY1J	GACCCCTTATTTACCCC	Mitochondrial_His_3'-tRF		0	not cholinergic
Newborns	tRF-17-P2PSSEK	GCAGAGCCCGGTAATCG	Mitochondrial_Leu_i-tRF	CHRNA4	5	CholinotRF
Newborns	tRF-17-R3ZV1RQ	GGGGTTTTGCAGTCCTT	Mitochondrial_Ala_i-tRF	IL6R, SRSF11, BMPR1B, BMP8A	4	not cholinergic
Newborns	tRF-17-R9ODMJ4	GGTTCGAAACCGGGCGG	Nuclear_Val_i-tRF		0	not cholinergic
Newborns	tRF-17-RK7SIRQ	GGGGGGTTCGATTCCTT	Nuclear_Ser_i-tRF	LHX6	1	not cholinergic
Newborns	tRF-17-RNLNK8J	GGGTTCGATTCCCGGCC	Nuclear_Gly_i-tRF		0	not cholinergic
Newborns	tRF-17-RW18V6P	GGTGTAGTGGTATCATG	Nuclear_Gly_i-tRF		0	not cholinergic
Newborns	tRF-17-S7PVRSJ	GTCCTGCCGCGGTCGCC	Nuclear_Arg_3'-tRF	CHRM1, IL6R, RORB	7	CholinotRF
Newborns	tRF-17-SR681SJ	GTCCCGGCGGAGTCGCC	Nuclear_Arg_3'-tRF		0	not cholinergic
Newborns	tRF-17-SRI8WPJ	GTCCCATTGGTCTAGCC	Mitochondrial_Asn_3'-tRF	HNRNPH2, NR1D2	2	not cholinergic
Newborns	tRF-17-SSXUOLJ	GTCCGTGCGAGAATACC	Nuclear_Glu_3'-tRF		0	not cholinergic
Newborns	tRF-17-VNZDBQ5	TAGTTTTGACAACATTC	Mitochondrial_Gly_i-tRF	IL6ST, LIFR, DYRK1A, SRSF12, SRSF1, BMPR2, RORA	7	CholinotRF
Newborns	tRF-17-XRPM46J	TGCCCGCATCCTCCACC	Nuclear_Ala_3'-tRF		0	not cholinergic
Newborns	tRF-17-YR66EFJ	TTCCCGGCCAACGCACC	Nuclear_Gly_3'-tRF		0	not cholinergic
Newborns	tRF-17-YRLHR0J	TTCCCCGACGGGGAGCC	Nuclear_Asp_3'-tRF		0	not cholinergic
Newborns	tRF-17-YRRHQFJ	TTCCCGGGCGGCGCACC	Nuclear_Gly_3'-tRF		0	not cholinergic
Newborns	tRF-18-11WZY1V	AGGCCTCTTTTTACCACC	Mitochondrial_Tyr_3'-tRF	LHX6, DYRK1A	2	not cholinergic
Newborns	tRF-18-1R7HFEV	AGTCCGTGCGAGAATACC	Nuclear_Glu_3'-tRF		0	not cholinergic
Newborns	tRF-18-1RJYSXDV	AGTCCCATTGGTCTAGCC	Mitochondrial_Asn_3'-tRF		0	not cholinergic
Newborns	tRF-18-27NXJ4V	CACCTCTTTACAGTGACC	Mitochondrial_Lys_3'-tRF	SRSF10	1	not cholinergic
Newborns	tRF-18-2F9IY9V	CAACATGGCTTTCTCACC	Mitochondrial_Ser_3'-tRF		0	not cholinergic
Newborns	tRF-18-2LNOZ7DV	CAATACTTAATTTCTGCC	Mitochondrial_Trp_3'-tRF	ISL1, SRSF10	2	not cholinergic
Newborns	tRF-18-43ZU2F05	CTAGTTTTGACAACATTC	Mitochondrial_Gly_i-tRF	LIFR, SRSF1	2	not cholinergic
Newborns	tRF-18-5933JKR	GATTCCCGGTCAGGGAAC	Nuclear_Glu_3'-tRF		0	not cholinergic
Newborns	tRF-18-59KUMK9	GATTCCCCGACGGGGAGC	Nuclear_Asp_3'-tRF	SRSF1	1	not cholinergic
Newborns	tRF-18-B1XSRI0J	AAACCTGCCGGGGCTTCC	Mitochondrial_Cys_3'-tRF		0	not cholinergic
Newborns	tRF-18-BR3XZ7V	AACCCCCTTATTTCTACC	Mitochondrial_Ile_3'-tRF		0	not cholinergic
Newborns	tRF-18-BZOS4YV	AACTTGACCGCTCTGACC	Mitochondrial_Val_3'-tRF		0	not cholinergic
Newborns	tRF-18-DRVQHZV	AATCCTATATATCTTACC	Mitochondrial_Asp_3'-tRF		0	not cholinergic
Newborns	tRF-18-ERM492V	ACTCCCGGTGTGGGAACC	Nuclear_Glu_3'-tRF		0	not cholinergic
Newborns	tRF-18-FJ33DSDI	AGAGCCCGGTAATCGCAT	Mitochondrial_Leu_i-tRF		0	not cholinergic
Newborns	tRF-18-HRMFWRV	ATCCCCGGCATCTCCACC	Nuclear_Ala_3'-tRF		0	not cholinergic
Newborns	tRF-18-I7JP8XDV	ATTCTCATAGTCCTAGCC	Mitochondrial_Gln_3'-tRF	SRSF10, CLOCK, RORA	3	not cholinergic
Newborns	tRF-18-IR3DR2DV	ATTCCCCGACGGGGAGCC	Nuclear_Asp_3'-tRF		0	not cholinergic
Newborns	tRF-18-IRM1BVV	ATTCCCGGCCAACGCACC	Nuclear_Gly_3'-tRF		0	not cholinergic
Newborns	tRF-18-IRMM12V	ATTCCCGGTCAGGGAACC	Nuclear_Glu_3'-tRF		0	not cholinergic
Newborns	tRF-18-IRY7ZZDV	ATTCCTTCCTTTTTTGCC	Nuclear_Ser_3'-tRF	SLC5A7, CHRM2, SRSF10, SRSF2, RORA	13	CholinotRF
Newborns	tRF-18-J6K6UDV	CATCACCCCATAAACACC	Mitochondrial_Phe_3'-tRF	STAT3, NR1D2	2	not cholinergic
Newborns	tRF-18-JMRPFQDH	CAGTCGGTAGAGCATCAG	Nuclear_Lys_i-tRF		0	not cholinergic
Newborns	tRF-18-LNKSEKDS	CGATTCCCCGACGGGGAG	Nuclear_Asp_i-tRF		0	not cholinergic
Newborns	tRF-18-O9337KR	GACTCCCGGTGTGGGAAC	Nuclear_Glu_3'-tRF		0	not cholinergic
Newborns	tRF-18-ODMJ6BD1	GAAACCGGGCGGAAACAC	Nuclear_Val_3'-tRF		0	not cholinergic
Newborns	tRF-18-OSRNLNDJ	GACCGGGGTTCGATTCCC	Nuclear_Asp_i-tRF		0	not cholinergic
Newborns	tRF-18-P2PSSEDM	GCAGAGCCCGGTAATCGC	Mitochondrial_Leu_i-tRF		0	not cholinergic
Newborns	tRF-18-RW18V60M	GGTGTAGTGGTATCATGC	Nuclear_Gly_i-tRF		0	not cholinergic
Newborns	tRF-18-RZXP8ZV	GGTTTTGCAGTCCTTACC	Mitochondrial_Ala_3'-tRF	RORA	1	not cholinergic
Newborns	tRF-18-UMHNU6V	TAATCATATTTACCAACC	Mitochondrial_Arg_3'-tRF	SRSF12, SRSF1	2	not cholinergic
Newborns	tRF-18-URYRSIV	TACCCTTCCCGTACTACC	Mitochondrial_Met_3'-tRF		0	not cholinergic
Newborns	tRF-19-0M0RHBFV	ACATCACCCCATAAACACC	Mitochondrial_Phe_3'-tRF	CHRM3	5	CholinotRF
Newborns	tRF-19-2DN1RJKJ	CAAACCTGCCGGGGCTTCC	Mitochondrial_Cys_3'-tRF	LHX6, SLC12A2	2	not cholinergic
Newborns	tRF-19-51K36DFV	GAGCCCCAGTGGAACCACC	Nuclear_Val_3'-tRF		0	not cholinergic
Newborns	tRF-19-5933JK0V	GATTCCCGGTCAGGGAACC	Nuclear_Glu_3'-tRF		0	not cholinergic
Newborns	tRF-19-593J2HFV	GATTCCCGGCCAACGCACC	Nuclear_Gly_3'-tRF		0	not cholinergic
Newborns	tRF-19-593KMHFV	GATTCCCGGGCGGCGCACC	Nuclear_Gly_3'-tRF		0	not cholinergic
Newborns	tRF-19-598LS7EV	GATTCTCATAGTCCTAGCC	Mitochondrial_Gln_3'-tRF		0	not cholinergic
Newborns	tRF-19-59KUMKEV	GATTCCCCGACGGGGAGCC	Nuclear_Asp_3'-tRF	SRSF1	1	not cholinergic
Newborns	tRF-19-59NRZZJV	GATTCCTTCCTTTTTTGCC	Nuclear_Ser_3'-tRF	SRSF3, RORA	2	not cholinergic
Newborns	tRF-19-5R3JH9FV	GATCCCCGGCATCTCCACC	Nuclear_Ala_3'-tRF		0	not cholinergic
Newborns	tRF-19-5R3LMJFV	GATCCCCGTACGGGCCACC	Nuclear_Ile_3'-tRF		0	not cholinergic
Newborns	tRF-19-5RM3Y8FV	GATCCCGGGTTTCGGCACC	Nuclear_Phe_3'-tRF		0	not cholinergic
Newborns	tRF-19-5RMJ6BFV	GATCCCGGGCGGAAACACC	Nuclear_Val_3'-tRF		0	not cholinergic
Newborns	tRF-19-5V3F89FV	GATGCCCGCATCCTCCACC	Nuclear_Ala_3'-tRF		0	not cholinergic
Newborns	tRF-19-94V4SMFM	TGGTGTAGTGGTATCATGC	Nuclear_Gly_i-tRF		0	not cholinergic
Newborns	tRF-19-B1KZI92V	AAACCCCCTTATTTCTACC	Mitochondrial_Ile_3'-tRF		0	not cholinergic
Newborns	tRF-19-B92EB02V	AACTCCAAATAAAAGTACC	Mitochondrial_Leu_3'-tRF		0	not cholinergic
Newborns	tRF-19-BM4LV72V	AAATCCTATATATCTTACC	Mitochondrial_Asp_3'-tRF		0	not cholinergic
Newborns	tRF-19-D94ZNOFV	AATTCCTCTTCTTAACACC	Mitochondrial_Leu_3'-tRF		0	not cholinergic
Newborns	tRF-19-D9KUMKEV	AATTCCCCGACGGGGAGCC	Nuclear_Asp_3'-tRF	SRSF1	1	not cholinergic
Newborns	tRF-19-DMKNR7EV	AAGTCCCATTGGTCTAGCC	Mitochondrial_Asn_3'-tRF		0	not cholinergic
Newborns	tRF-19-DR3J09FV	AATCCCCGGCACCTCCACC	Nuclear_Ala_3'-tRF		0	not cholinergic
Newborns	tRF-19-DR3JH9FV	AATCCCCGGCATCTCCACC	Nuclear_Ala_3'-tRF		0	not cholinergic
Newborns	tRF-19-EDKZIX1J	ACGACCCCTTATTTACCCC	Mitochondrial_His_3'-tRF		0	not cholinergic
Newborns	tRF-19-EPZY0DF5	ACTAGTTTTGACAACATTC	Mitochondrial_Gly_i-tRF	RORA	1	not cholinergic
Newborns	tRF-19-H1NRM52V	ATACCCTTCCCGTACTACC	Mitochondrial_Met_3'-tRF	SRSF3, RORA	2	not cholinergic
Newborns	tRF-19-HEJQY10V	ATAATCATATTTACCAACC	Mitochondrial_Arg_3'-tRF	SRSF1	1	not cholinergic
Newborns	tRF-19-J0K8UMII	CAGAGCCCGGTAATCGCAT	Mitochondrial_Leu_i-tRF		0	not cholinergic
Newborns	tRF-19-LNKSEKH9	CGATTCCCCGACGGGGAGC	Nuclear_Asp_3'-tRF		0	not cholinergic
Newborns	tRF-19-O9337K0V	GACTCCCGGTGTGGGAACC	Nuclear_Glu_3'-tRF		0	not cholinergic
Newborns	tRF-19-O933IK0V	GACTCCCGGTATGGGAACC	Nuclear_Glu_3'-tRF		0	not cholinergic
Newborns	tRF-19-ODMJ6BFV	GAAACCGGGCGGAAACACC	Nuclear_Val_3'-tRF		0	not cholinergic
Newborns	tRF-19-OMEMR3FV	GAATCACGTCGGGGTCACC	Nuclear_Trp_3'-tRF	BMP6	1	not cholinergic
Newborns	tRF-19-OMKJRVHJ	GAATCCCAGCGGTGCCTCC	Nuclear_Thr_3'-tRF		0	not cholinergic
Newborns	tRF-19-OML328FV	GAATCCGAGTCACGGCACC	Nuclear_His_3'-tRF		0	not cholinergic
Newborns	tRF-19-PEEXI9JV	GCAATACTTAATTTCTGCC	Mitochondrial_Trp_3'-tRF	LIFR	1	not cholinergic
Newborns	tRF-19-R3ZV1RK1	GGGGTTTTGCAGTCCTTAC	Mitochondrial_Ala_3'-tRF	BMP8A	1	not cholinergic
Newborns	tRF-19-R44ER8FE	GGGTGCTAATGGTGGAGTT	Mitochondrial_Pro_i-tRF		0	not cholinergic
Newborns	tRF-19-R4L2RR1Y	GGGTGCGAGAGGTCCCGGG	Nuclear_Pro_i-tRF		0	not cholinergic
Newborns	tRF-19-RK7SIRKJ	GGGGGGTTCGATTCCTTCC	Nuclear_Ser_i-tRF	LHX6	1	not cholinergic
Newborns	tRF-19-RNZFS72V	GGGTTTTGCAGTCCTTACC	Mitochondrial_Ala_3'-tRF		0	not cholinergic
Newborns	tRF-19-RW18V6JU	GGTGTAGTGGTATCATGCA	Nuclear_Gly_i-tRF		0	not cholinergic
Newborns	tRF-19-UIX1Q7HV	TAACTTGACCGCTCTGACC	Mitochondrial_Val_3'-tRF		0	not cholinergic
Newborns	tRF-19-VJ4ZZ5FV	TAGGCCTCTTTTTACCACC	Mitochondrial_Tyr_3'-tRF	DYRK1A	1	not cholinergic
Newborns	tRF-19-VMMV5B2V	TAGTCCGTGCGAGAATACC	Nuclear_Glu_3'-tRF		0	not cholinergic
Newborns	tRF-20-2IKBUBS1	CAACTCCAAATAAAAGTACC	Mitochondrial_Leu_3'-tRF		0	not cholinergic
Newborns	tRF-20-2NKSEK51	CAATTCCCCGACGGGGAGCC	Nuclear_Asp_3'-tRF		0	not cholinergic
Newborns	tRF-20-2Q2RJO01	CACATCACCCCATAAACACC	Mitochondrial_Phe_3'-tRF		0	not cholinergic
Newborns	tRF-20-5DMKYUYR	GAGACCGGGGTTCGATTCCC	Nuclear_Asp_i-tRF		0	not cholinergic
Newborns	tRF-20-5O8LZ521	GATAATCATATTTACCAACC	Mitochondrial_Arg_3'-tRF	SRSF4	1	not cholinergic
Newborns	tRF-20-62XB0ZZR	GGAGATGAAAACCTTTTTCC	Mitochondrial_Thr_i-tRF	SRSF11	1	not cholinergic
Newborns	tRF-20-7L73HQP0	GTGTAGTGGTATCATGCAAG	Nuclear_Gly_i-tRF	IL6ST, CLOCK	2	not cholinergic
Newborns	tRF-20-94V4SMIF	TGGTGTAGTGGTATCATGCA	Nuclear_Gly_i-tRF		0	not cholinergic
Newborns	tRF-20-B54ZUPX1	AACACCTCTTTACAGTGACC	Mitochondrial_Lys_3'-tRF	SRSF3	1	not cholinergic
Newborns	tRF-20-B7Z92K01	AACCTTTTTCCAAGGACACC	Mitochondrial_Thr_3'-tRF	SRSF10, SRSF1	2	not cholinergic
Newborns	tRF-20-BOJ8N981	AACAACATGGCTTTCTCACC	Mitochondrial_Ser_3'-tRF	NKX2-1, SRSF1, CLOCK, RORA	4	not cholinergic
Newborns	tRF-20-BQ8BB2S1	AACATTCAAAAAAGAGTACC	Mitochondrial_Gly_3'-tRF	LIF, SRSF7, BMP2K, RORA, NR1D2	5	CholinotRF
Newborns	tRF-20-BX7ZOOJ9	AACTAGTTTTGACAACATTC	Mitochondrial_Gly_i-tRF		0	not cholinergic
Newborns	tRF-20-F91SS2PM	AGCTCAGTCGGTAGAGCATC	Nuclear_Lys_i-tRF	SRSF10	1	not cholinergic
Newborns	tRF-20-JMRPFQJD	CAGTCGGTAGAGCATCAGAC	Nuclear_Lys_i-tRF		0	not cholinergic
Newborns	tRF-20-LB3KMB01	CGAAACCGGGCGGAAACACC	Nuclear_Val_3'-tRF		0	not cholinergic
Newborns	tRF-20-LIK898O1	CGACTCCCGGTGTGGGAACC	Nuclear_Glu_3'-tRF		0	not cholinergic
Newborns	tRF-20-LJK1JKE1	CGAGCCCACCCAGGGACGCC	Nuclear_Asn_3'-tRF		0	not cholinergic
Newborns	tRF-20-LJKP9BK1	CGAGCCCCAGTGGAACCACC	Nuclear_Val_3'-tRF	RORB	1	not cholinergic
Newborns	tRF-20-LN39NZZ1	CGATTCCTTCCTTTTTTGCC	Nuclear_Ser_3'-tRF		0	not cholinergic
Newborns	tRF-20-LN4Q1RV1	CGATTCTCATAGTCCTAGCC	Mitochondrial_Gln_3'-tRF		0	not cholinergic
Newborns	tRF-20-LNK88KO1	CGATTCCCGGTCAGGGAACC	Nuclear_Glu_3'-tRF		0	not cholinergic
Newborns	tRF-20-LNKSEK51	CGATTCCCCGACGGGGAGCC	Nuclear_Asp_3'-tRF		0	not cholinergic
Newborns	tRF-20-N3S3RQJV	CTGGTGTAGTGGTATCATGC	Nuclear_Gly_i-tRF		0	not cholinergic
Newborns	tRF-20-P2PSSELQ	GCAGAGCCCGGTAATCGCAT	Mitochondrial_Leu_i-tRF		0	not cholinergic
Newborns	tRF-20-R3WE8RO8	GGGGTTCGATTCCCCGACGG	Nuclear_Asp_i-tRF		0	not cholinergic
Newborns	tRF-20-R3ZV1RY1	GGGGTTTTGCAGTCCTTACC	Mitochondrial_Ala_3'-tRF	BMP8A	1	not cholinergic
Newborns	tRF-20-R95933JK	GGTTCGATTCCCGGTCAGGG	Nuclear_Glu_i-tRF		0	not cholinergic
Newborns	tRF-20-R959KUMK	GGTTCGATTCCCCGACGGGG	Nuclear_Asp_i-tRF		0	not cholinergic
Newborns	tRF-20-R9O9337K	GGTTCGACTCCCGGTGTGGG	Nuclear_Glu_i-tRF	ISL1	1	not cholinergic
Newborns	tRF-20-RK7SIRY7	GGGGGGTTCGATTCCTTCCT	Nuclear_Ser_i-tRF	LHX6	1	not cholinergic
Newborns	tRF-20-RNLIK898	GGGTTCGACTCCCGGTGTGG	Nuclear_Glu_i-tRF		0	not cholinergic
Newborns	tRF-20-RNLNKSEK	GGGTTCGATTCCCCGACGGG	Nuclear_Asp_i-tRF		0	not cholinergic
Newborns	tRF-20-RW18V6XO	GGTGTAGTGGTATCATGCAA	Nuclear_Gly_i-tRF		0	not cholinergic
Newborns	tRF-20-S334L2H1	GTAGTCCGTGCGAGAATACC	Nuclear_Glu_3'-tRF		0	not cholinergic
Newborns	tRF-20-U0EZY9X1	TAAAGACTTTTTCTCTGACC	Mitochondrial_Pro_3'-tRF		0	not cholinergic
Newborns	tRF-20-U3KQ9MV1	TAAGTCCCATTGGTCTAGCC	Mitochondrial_Asn_3'-tRF		0	not cholinergic
Newborns	tRF-20-UE3QHMY1	TAAATCCTATATATCTTACC	Mitochondrial_Asp_3'-tRF	ISL1	1	not cholinergic
Newborns	tRF-20-UUK7VZ0R	TACGACCCCTTATTTACCCC	Mitochondrial_His_3'-tRF		0	not cholinergic
Newborns	tRF-20-V5393L41	TATACCCTTCCCGTACTACC	Mitochondrial_Met_3'-tRF		0	not cholinergic
Newborns	tRF-20-XOUZDZN1	TGCAATACTTAATTTCTGCC	Mitochondrial_Trp_3'-tRF	SLC12A2, SRSF10, SRSF2, STAT1, BMPR2	5	CholinotRF
Newborns	tRF-21-2F37YF7DD	CAACACCTCTTTACAGTGACC	Mitochondrial_Lys_3'-tRF		0	not cholinergic
Newborns	tRF-21-2FYOB015D	CAACATTCAAAAAAGAGTACC	Mitochondrial_Gly_3'-tRF	LIFR, GPCPD1, SRSF7, BMP2K, CLOCK, RORA, NR1D2	7	CholinotRF
Newborns	tRF-21-2NBX7ZOOD	CAATTAACTAGTTTTGACAAC	Mitochondrial_Gly_i-tRF	BCHE, IL6, LHX8	7	CholinotRF
Newborns	tRF-21-623K7SIRD	GGAGACCGGGGTTCGATTCCC	Nuclear_Asp_i-tRF		0	not cholinergic
Newborns	tRF-21-7PP9ZZ05D	GTTAGGCCTCTTTTTACCACC	Mitochondrial_Tyr_3'-tRF		0	not cholinergic
Newborns	tRF-21-94V4SMIFB	TGGTGTAGTGGTATCATGCAA	Nuclear_Gly_i-tRF		0	not cholinergic
Newborns	tRF-21-9KZYJMN5D	TGGGGTTTTGCAGTCCTTACC	Mitochondrial_Ala_3'-tRF	RORC	1	not cholinergic
Newborns	tRF-21-9P8WQ0D5D	TGTAGTCCGTGCGAGAATACC	Nuclear_Glu_3'-tRF		0	not cholinergic
Newborns	tRF-21-B1ZZK0O5D	AAACCTTTTTCCAAGGACACC	Mitochondrial_Thr_3'-tRF	NTRK2, ISL1, SRSF11, SRSF2	4	not cholinergic
Newborns	tRF-21-IED6VZ0OD	ATGATAATCATATTTACCAAC	Mitochondrial_Arg_3'-tRF	ACLY	1	not cholinergic
Newborns	tRF-21-M0IBB7Z9D	CGGAGATGAAAACCTTTTTCC	Mitochondrial_Thr_i-tRF		0	not cholinergic
Newborns	tRF-21-N3S3RQJVB	CTGGTGTAGTGGTATCATGCA	Nuclear_Gly_i-tRF		0	not cholinergic
Newborns	tRF-21-PD8OHB15D	GCAACTCCAAATAAAAGTACC	Mitochondrial_Leu_3'-tRF		0	not cholinergic
Newborns	tRF-21-Q89P9L84D	GCTGGTGTAGTGGTATCATGC	Nuclear_Gly_i-tRF	STAT1	1	not cholinergic
Newborns	tRF-21-R008R959D	GGGAGACCGGGGTTCGATTCC	Nuclear_Asp_i-tRF		0	not cholinergic
Newborns	tRF-21-R3WE8RO80	GGGGTTCGATTCCCCGACGGG	Nuclear_Asp_i-tRF		0	not cholinergic
Newborns	tRF-21-RK7SIRY7E	GGGGGGTTCGATTCCTTCCTT	Nuclear_Ser_i-tRF	LHX6	1	not cholinergic
Newborns	tRF-21-RNLIK8980	GGGTTCGACTCCCGGTGTGGG	Nuclear_Glu_i-tRF		0	not cholinergic
Newborns	tRF-21-RNLIK8V80	GGGTTCGACTCCCGGTATGGG	Nuclear_Glu_i-tRF		0	not cholinergic
Newborns	tRF-21-RNLNK88K0	GGGTTCGATTCCCGGTCAGGG	Nuclear_Glu_i-tRF		0	not cholinergic
Newborns	tRF-21-RNLNKSEK0	GGGTTCGATTCCCCGACGGGG	Nuclear_Asp_i-tRF		0	not cholinergic
Newborns	tRF-21-RS9NS334D	GGTCGTGGTTGTAGTCCGTGC	Nuclear_Glu_i-tRF		0	not cholinergic
Newborns	tRF-21-RW18V6XO0	GGTGTAGTGGTATCATGCAAG	Nuclear_Gly_i-tRF		0	not cholinergic
Newborns	tRF-21-S3RQJVDEE	GTAGTGGTATCATGCAAGATT	Nuclear_Gly_i-tRF		0	not cholinergic
Newborns	tRF-21-SWRYVMMV0	GTCGTGGTTGTAGTCCGTGCG	Nuclear_Glu_i-tRF		0	not cholinergic
Newborns	tRF-21-UF04QZ45D	TAACAACATGGCTTTCTCACC	Mitochondrial_Ser_3'-tRF	IL6, DYRK1A, SRSF8, STAT3, RORA	5	CholinotRF
Newborns	tRF-21-UI1ZXF0ND	TAACTAGTTTTGACAACATTC	Mitochondrial_Gly_i-tRF		0	not cholinergic
Newborns	tRF-21-WE8Z3ZZVD	TCGATTCCTTCCTTTTTTGCC	Nuclear_Ser_3'-tRF		0	not cholinergic
Newborns	tRF-21-WEW6VM4JD	TCGATTCTCATAGTCCTAGCC	Mitochondrial_Gln_3'-tRF	NR1D1	1	not cholinergic
Newborns	tRF-21-XLHQIXKDD	TGATAATCATATTTACCAACC	Mitochondrial_Arg_3'-tRF		0	not cholinergic
Newborns	tRF-21-YBOZZ7NDD	TTAAAGACTTTTTCTCTGACC	Mitochondrial_Pro_3'-tRF	SRSF6, SRSF8, SRSF2, RORA	4	not cholinergic
Newborns	tRF-21-YH0RYNURD	TTACGACCCCTTATTTACCCC	Mitochondrial_His_3'-tRF		0	not cholinergic
Newborns	tRF-22-0DI6BB5LJ	ACAACATTCAAAAAAGAGTACC	Mitochondrial_Gly_3'-tRF	HNRNPH2, SRSF6, CLOCK, RORA	4	not cholinergic
Newborns	tRF-22-2NBX7ZOO2	CAATTAACTAGTTTTGACAACA	Mitochondrial_Gly_i-tRF	BCHE, IL6, LHX8	7	CholinotRF
Newborns	tRF-22-4DBQ6ZW6J	CTAACAACATGGCTTTCTCACC	Mitochondrial_Ser_3'-tRF	RORA	1	not cholinergic
Newborns	tRF-22-58J0K8UMM	GATGGCAGAGCCCGGTAATCGC	Mitochondrial_Leu_i-tRF	BMPR1A	1	not cholinergic
Newborns	tRF-22-63U0EZY9P	GGAGTTAAAGACTTTTTCTCTG	Mitochondrial_Pro_i-tRF		0	not cholinergic
Newborns	tRF-22-6RRNLNK8J	GGCCCGGGTTCGATTCCCGGCC	Nuclear_Gly_i-tRF		0	not cholinergic
Newborns	tRF-22-7OFIZ9WUJ	GTTAAAGACTTTTTCTCTGACC	Mitochondrial_Pro_3'-tRF	SRSF12, SRSF1, SRSF2, BMPR2, RORA	5	CholinotRF
Newborns	tRF-22-7Q078SUXJ	GTTATACCCTTCCCGTACTACC	Mitochondrial_Met_3'-tRF	LHX8, GPCPD1, BMPER	3	not cholinergic
Newborns	tRF-22-7VD5YEYYJ	GTTGCAATACTTAATTTCTGCC	Mitochondrial_Trp_3'-tRF	DYRK1A, BMP3, NR1D2	3	not cholinergic
Newborns	tRF-22-94V4SMIFH	TGGTGTAGTGGTATCATGCAAG	Nuclear_Gly_i-tRF		0	not cholinergic
Newborns	tRF-22-BDNZ8O6FJ	AAAACCTTTTTCCAAGGACACC	Mitochondrial_Thr_3'-tRF	ISL1, DYRK1A	2	not cholinergic
Newborns	tRF-22-BZBZOS4Y1	AACTTAACTTGACCGCTCTGAC	Mitochondrial_Val_3'-tRF		0	not cholinergic
Newborns	tRF-22-DXEPZY0DI	AATTAACTAGTTTTGACAACAT	Mitochondrial_Gly_i-tRF		0	not cholinergic
Newborns	tRF-22-EXEY0VWUJ	ACTTAACTTGACCGCTCTGACC	Mitochondrial_Val_3'-tRF	BMP3	1	not cholinergic
Newborns	tRF-22-F91SS2PMH	AGCTCAGTCGGTAGAGCATCAG	Nuclear_Lys_i-tRF	SRSF10	1	not cholinergic
Newborns	tRF-22-IED6VZ0OJ	ATGATAATCATATTTACCAACC	Mitochondrial_Arg_3'-tRF	ACLY	1	not cholinergic
Newborns	tRF-22-KEUI1ZXF1	CCAATTAACTAGTTTTGACAAC	Mitochondrial_Gly_i-tRF		0	not cholinergic
Newborns	tRF-22-LY7L73HQM	CGCTGGTGTAGTGGTATCATGC	Nuclear_Gly_i-tRF	CLOCK	1	not cholinergic
Newborns	tRF-22-M3WD8S744	CGGGTTCGACTCCCGGTGTGGG	Nuclear_Glu_i-tRF		0	not cholinergic
Newborns	tRF-22-M3WE8SSP4	CGGGTTCGATTCCCGGTCAGGG	Nuclear_Glu_i-tRF		0	not cholinergic
Newborns	tRF-22-MKYUYRLH4	CGGGGTTCGATTCCCCGACGGG	Nuclear_Asp_i-tRF	RORA	1	not cholinergic
Newborns	tRF-22-Q89P9L842	GCTGGTGTAGTGGTATCATGCA	Nuclear_Gly_i-tRF	STAT1	1	not cholinergic
Newborns	tRF-22-QOH7HLWXJ	GCTAAATCCTATATATCTTACC	Mitochondrial_Asp_3'-tRF		0	not cholinergic
Newborns	tRF-22-R008R959J	GGGAGACCGGGGTTCGATTCCC	Nuclear_Asp_i-tRF		0	not cholinergic
Newborns	tRF-22-R3WE8RO84	GGGGTTCGATTCCCCGACGGGG	Nuclear_Asp_i-tRF		0	not cholinergic
Newborns	tRF-22-RNLMK8J7J	GGGTTCGATCCCCGGCATCTCC	Nuclear_Ala_i-tRF		0	not cholinergic
Newborns	tRF-22-RNLNK8KEM	GGGTTCGATTCCCGGCCAATGC	Nuclear_Gly_i-tRF		0	not cholinergic
Newborns	tRF-22-RS9NS334K	GGTCGTGGTTGTAGTCCGTGCG	Nuclear_Glu_i-tRF		0	not cholinergic
Newborns	tRF-22-RX67NZU6J	GGTTAGGCCTCTTTTTACCACC	Mitochondrial_Tyr_3'-tRF		0	not cholinergic
Newborns	tRF-22-YDVNZDBQ5	TTAACTAGTTTTGACAACATTC	Mitochondrial_Gly_i-tRF	SRSF1	1	not cholinergic
Newborns	tRF-22-YUY78ZZYJ	TTCGATTCCTTCCTTTTTTGCC	Nuclear_Ser_3'-tRF		0	not cholinergic
Newborns	tRF-22-YUY9H33PJ	TTCGATTCTCATAGTCCTAGCC	Mitochondrial_Gln_3'-tRF		0	not cholinergic
Newborns	tRF-23-1IBM4LV701	AGGCTAAATCCTATATATCTTAC	Mitochondrial_Asp_3'-tRF		0	not cholinergic
Newborns	tRF-23-1XDDZZ4YV	AGTTAAAGACTTTTTCTCTGACC	Mitochondrial_Pro_3'-tRF	LIFR, SRSF5, RORA	3	not cholinergic
Newborns	tRF-23-2IUIX1Q7DR	CAACTTAACTTGACCGCTCTGAC	Mitochondrial_Val_3'-tRF	BCHE, IL6ST, LIFR, LHX8, GBX2, SLC12A2, SRSF1	11	CholinotRF
Newborns	tRF-23-2NBX7ZOODI	CAATTAACTAGTTTTGACAACAT	Mitochondrial_Gly_i-tRF	BCHE, IL6, LHX8	7	CholinotRF
Newborns	tRF-23-3IRW18V60M	CCGCTGGTGTAGTGGTATCATGC	Nuclear_Gly_i-tRF		0	not cholinergic
Newborns	tRF-23-5NB2NZW7DR	GAGTTAAAGACTTTTTCTCTGAC	Mitochondrial_Pro_3'-tRF	IL6ST, DYRK1A	2	not cholinergic
Newborns	tRF-23-5SB1H7NIV	GATCGAAACCATCCTCTGCTACC	Nuclear_Met_3'-tRF		0	not cholinergic
Newborns	tRF-23-6XDRVQHZV	GGCTAAATCCTATATATCTTACC	Mitochondrial_Asp_3'-tRF	NGFR, BMPR1B	2	not cholinergic
Newborns	tRF-23-7FERBLB3V	GTGCAACTCCAAATAAAAGTACC	Mitochondrial_Leu_3'-tRF		0	not cholinergic
Newborns	tRF-23-7SB1RHODV	GTTCGAAACCGGGCGGAAACACC	Nuclear_Val_3'-tRF		0	not cholinergic
Newborns	tRF-23-7SHRMFWRV	GTTCGATCCCCGGCATCTCCACC	Nuclear_Ala_3'-tRF		0	not cholinergic
Newborns	tRF-23-7SI7JP8XDV	GTTCGATTCTCATAGTCCTAGCC	Mitochondrial_Gln_3'-tRF		0	not cholinergic
Newborns	tRF-23-7SIR3DR2DV	GTTCGATTCCCCGACGGGGAGCC	Nuclear_Asp_3'-tRF		0	not cholinergic
Newborns	tRF-23-7SIRM1BVV	GTTCGATTCCCGGCCAACGCACC	Nuclear_Gly_3'-tRF		0	not cholinergic
Newborns	tRF-23-7SIRM1DVV	GTTCGATTCCCGGCCAATGCACC	Nuclear_Gly_3'-tRF		0	not cholinergic
Newborns	tRF-23-7SIRMM12V	GTTCGATTCCCGGTCAGGGAACC	Nuclear_Glu_3'-tRF		0	not cholinergic
Newborns	tRF-23-7SIRY7ZZDV	GTTCGATTCCTTCCTTTTTTGCC	Nuclear_Ser_3'-tRF		0	not cholinergic
Newborns	tRF-23-7W1R7HFEV	GTTGTAGTCCGTGCGAGAATACC	Nuclear_Glu_3'-tRF	DYRK1A, SRSF1	2	not cholinergic
Newborns	tRF-23-8OYDVNZDR	TCCAATTAACTAGTTTTGACAAC	Mitochondrial_Gly_i-tRF	SRSF1	1	not cholinergic
Newborns	tRF-23-BZBZOS4YV	AACTTAACTTGACCGCTCTGACC	Mitochondrial_Val_3'-tRF		0	not cholinergic
Newborns	tRF-23-DXEPZY0DDE	AATTAACTAGTTTTGACAACATT	Mitochondrial_Gly_i-tRF		0	not cholinergic
Newborns	tRF-23-IO43ZU2F05	ATTAACTAGTTTTGACAACATTC	Mitochondrial_Gly_i-tRF	ACLY, SRSF1, NR1D2	3	not cholinergic
Newborns	tRF-23-KEUI1ZXFU	CCAATTAACTAGTTTTGACAACA	Mitochondrial_Gly_i-tRF		0	not cholinergic
Newborns	tRF-23-LY7L73HQDU	CGCTGGTGTAGTGGTATCATGCA	Nuclear_Gly_i-tRF	CLOCK	1	not cholinergic
Newborns	tRF-23-M2OSRNLNDJ	CGGGAGACCGGGGTTCGATTCCC	Nuclear_Asp_i-tRF	CHRNA2, NTRK2	6	CholinotRF
Newborns	tRF-23-MKYUYRLHDY	CGGGGTTCGATTCCCCGACGGGG	Nuclear_Asp_i-tRF	RORA	1	not cholinergic
Newborns	tRF-23-N3S3RQJVS	CTGGTGTAGTGGTATCATGCAAG	Nuclear_Gly_i-tRF		0	not cholinergic
Newborns	tRF-23-OB3ZY61DV	GAAAACCTTTTTCCAAGGACACC	Mitochondrial_Thr_3'-tRF	SRSF10, BMP3	2	not cholinergic
Newborns	tRF-23-OOJ9BBF3V	GACAACATTCAAAAAAGAGTACC	Mitochondrial_Gly_3'-tRF	NKX2-1, SRSF1, CLOCK, RORA	4	not cholinergic
Newborns	tRF-23-Q6J6K6UDV	GCTCACATCACCCCATAAACACC	Mitochondrial_Phe_3'-tRF	LIFR, RORB	2	not cholinergic
Newborns	tRF-23-QKF1R3WE0J	GCGGGAGACCGGGGTTCGATTCC	Nuclear_Asp_i-tRF		0	not cholinergic
Newborns	tRF-23-QXL13XZ5DJ	GCTTACGACCCCTTATTTACCCC	Mitochondrial_His_3'-tRF		0	not cholinergic
Newborns	tRF-23-R959KUMK9	GGTTCGATTCCCCGACGGGGAGC	Nuclear_Asp_3'-tRF		0	not cholinergic
Newborns	tRF-23-R9ODMJ6BD1	GGTTCGAAACCGGGCGGAAACAC	Nuclear_Val_3'-tRF		0	not cholinergic
Newborns	tRF-23-RN11WZY1V	GGGTTAGGCCTCTTTTTACCACC	Mitochondrial_Tyr_3'-tRF		0	not cholinergic
Newborns	tRF-23-RNLNKSEKDS	GGGTTCGATTCCCCGACGGGGAG	Nuclear_Asp_i-tRF		0	not cholinergic
Newborns	tRF-23-RXURYRSIV	GGTTATACCCTTCCCGTACTACC	Mitochondrial_Met_3'-tRF	SRSF3	1	not cholinergic
Newborns	tRF-23-RYVMMV5B01	GGTTGTAGTCCGTGCGAGAATAC	Nuclear_Glu_3'-tRF	BMP6, CLOCK, RORA	3	not cholinergic
Newborns	tRF-23-VUUMHNU6V	TATGATAATCATATTTACCAACC	Mitochondrial_Arg_3'-tRF	LIFR, LHX6	2	not cholinergic
Newborns	tRF-24-08R959KU1Y	ACCGGGGTTCGATTCCCCGACGGG	Nuclear_Asp_i-tRF		0	not cholinergic
Newborns	tRF-24-1IBM4LV72V	AGGCTAAATCCTATATATCTTACC	Mitochondrial_Asp_3'-tRF		0	not cholinergic
Newborns	tRF-24-2IUIX1Q7HV	CAACTTAACTTGACCGCTCTGACC	Mitochondrial_Val_3'-tRF	BCHE, IL6ST, LIFR, LHX8, GBX2, SLC12A2, SRSF1	11	CholinotRF
Newborns	tRF-24-2NBX7ZOO1E	CAATTAACTAGTTTTGACAACATT	Mitochondrial_Gly_i-tRF	BCHE, IL6, LHX8	7	CholinotRF
Newborns	tRF-24-54RNZFS72V	GAGTGGGGTTTTGCAGTCCTTACC	Mitochondrial_Ala_3'-tRF	CHRNB2	5	CholinotRF
Newborns	tRF-24-5NB2NZW7HV	GAGTTAAAGACTTTTTCTCTGACC	Mitochondrial_Pro_3'-tRF	IL6ST, DYRK1A	2	not cholinergic
Newborns	tRF-24-63U0EZY9JR	GGAGTTAAAGACTTTTTCTCTGAC	Mitochondrial_Pro_3'-tRF		0	not cholinergic
Newborns	tRF-24-690M0RHBFV	GGCTCACATCACCCCATAAACACC	Mitochondrial_Phe_3'-tRF	CHRNA4	5	CholinotRF
Newborns	tRF-24-6M5V3F89FV	GGATCGATGCCCGCATCCTCCACC	Nuclear_Ala_3'-tRF		0	not cholinergic
Newborns	tRF-24-6MODJRWV2V	GGATCGAAACCATCCTCTGCTACC	Nuclear_Met_3'-tRF		0	not cholinergic
Newborns	tRF-24-6RRNLIK8K0	GGCCCGGGTTCGACTCCCGGTGTG	Nuclear_Glu_i-tRF		0	not cholinergic
Newborns	tRF-24-6ZEDKZIX1J	GGCTTACGACCCCTTATTTACCCC	Mitochondrial_His_3'-tRF		0	not cholinergic
Newborns	tRF-24-8OYDVNZD0U	TCCAATTAACTAGTTTTGACAACA	Mitochondrial_Gly_i-tRF	SRSF1	1	not cholinergic
Newborns	tRF-24-B601WZ03HV	AACCAACACCTCTTTACAGTGACC	Mitochondrial_Lys_3'-tRF		0	not cholinergic
Newborns	tRF-24-DE6PFRROJM	AAGATGGCAGAGCCCGGTAATCGC	Mitochondrial_Leu_i-tRF	GPCPD1	1	not cholinergic
Newborns	tRF-24-DNPEEXI9JV	AAGTTGCAATACTTAATTTCTGCC	Mitochondrial_Trp_3'-tRF		0	not cholinergic
Newborns	tRF-24-DXEPZY0DF5	AATTAACTAGTTTTGACAACATTC	Mitochondrial_Gly_i-tRF		0	not cholinergic
Newborns	tRF-24-F3R3ZV1RK1	AGAGTGGGGTTTTGCAGTCCTTAC	Mitochondrial_Ala_3'-tRF		0	not cholinergic
Newborns	tRF-24-FZ2DN1RJKJ	AGCTTCAAACCTGCCGGGGCTTCC	Mitochondrial_Cys_3'-tRF	LHX8, BMPR2	2	not cholinergic
Newborns	tRF-24-I8W47W1R2M	ATTGGTCGTGGTTGTAGTCCGTGC	Nuclear_Glu_i-tRF		0	not cholinergic
Newborns	tRF-24-KEUI1ZXFEI	CCAATTAACTAGTTTTGACAACAT	Mitochondrial_Gly_i-tRF		0	not cholinergic
Newborns	tRF-24-O1B54ZUPJR	GAACCAACACCTCTTTACAGTGAC	Mitochondrial_Lys_3'-tRF	CHRNA9	5	CholinotRF
Newborns	tRF-24-PSR9O93324	GCCCGGGTTCGACTCCCGGTGTGG	Nuclear_Glu_i-tRF		0	not cholinergic
Newborns	tRF-24-PV94V4SMFM	GCCGCTGGTGTAGTGGTATCATGC	Nuclear_Gly_i-tRF		0	not cholinergic
Newborns	tRF-24-Q89P9L84FS	GCTGGTGTAGTGGTATCATGCAAG	Nuclear_Gly_i-tRF	STAT1	1	not cholinergic
Newborns	tRF-24-QKF1R3WEJJ	GCGGGAGACCGGGGTTCGATTCCC	Nuclear_Asp_i-tRF		0	not cholinergic
Newborns	tRF-24-R3VJ4ZZ5FV	GGGGTTAGGCCTCTTTTTACCACC	Mitochondrial_Tyr_3'-tRF	CNTF	1	not cholinergic
Newborns	tRF-24-R3WE8RO8IS	GGGGTTCGATTCCCCGACGGGGAG	Nuclear_Asp_i-tRF		0	not cholinergic
Newborns	tRF-24-R951K36DFV	GGTTCGAGCCCCAGTGGAACCACC	Nuclear_Val_3'-tRF		0	not cholinergic
Newborns	tRF-24-R95933JK0V	GGTTCGATTCCCGGTCAGGGAACC	Nuclear_Glu_3'-tRF		0	not cholinergic
Newborns	tRF-24-R9593J24FV	GGTTCGATTCCCGGCCAATGCACC	Nuclear_Gly_3'-tRF		0	not cholinergic
Newborns	tRF-24-R9593J2HFV	GGTTCGATTCCCGGCCAACGCACC	Nuclear_Gly_3'-tRF		0	not cholinergic
Newborns	tRF-24-R9598LS7EV	GGTTCGATTCTCATAGTCCTAGCC	Mitochondrial_Gln_3'-tRF		0	not cholinergic
Newborns	tRF-24-R959KUMKEV	GGTTCGATTCCCCGACGGGGAGCC	Nuclear_Asp_3'-tRF		0	not cholinergic
Newborns	tRF-24-R959NRZZJV	GGTTCGATTCCTTCCTTTTTTGCC	Nuclear_Ser_3'-tRF		0	not cholinergic
Newborns	tRF-24-R95R3JH9FV	GGTTCGATCCCCGGCATCTCCACC	Nuclear_Ala_3'-tRF		0	not cholinergic
Newborns	tRF-24-R9BM32LJ1J	GGTTCAAATCCCGGACGAGCCCCC	Nuclear_Pro_3'-tRF	HNRNPH2	1	not cholinergic
Newborns	tRF-24-R9DR3J09FV	GGTTCAATCCCCGGCACCTCCACC	Nuclear_Ala_3'-tRF		0	not cholinergic
Newborns	tRF-24-R9O9337K0V	GGTTCGACTCCCGGTGTGGGAACC	Nuclear_Glu_3'-tRF	ISL1	1	not cholinergic
Newborns	tRF-24-R9ODMJ6BFV	GGTTCGAAACCGGGCGGAAACACC	Nuclear_Val_3'-tRF		0	not cholinergic
Newborns	tRF-24-R9OML328FV	GGTTCGAATCCGAGTCACGGCACC	Nuclear_His_3'-tRF		0	not cholinergic
Newborns	tRF-24-RI2Q2RJOE1	GGGCTCACATCACCCCATAAACAC	Mitochondrial_Phe_3'-tRF	CHRNB2, IL6R	6	CholinotRF
Newborns	tRF-24-RN2MK82711	GGGTTCAATCCCCGGCACCTCCAC	Nuclear_Ala_3'-tRF	BDNF	1	not cholinergic
Newborns	tRF-24-RNLIK898HR	GGGTTCGACTCCCGGTGTGGGAAC	Nuclear_Glu_3'-tRF		0	not cholinergic
Newborns	tRF-24-RNLMK8J711	GGGTTCGATCCCCGGCATCTCCAC	Nuclear_Ala_3'-tRF		0	not cholinergic
Newborns	tRF-24-RNLN4Q1R29	GGGTTCGATTCTCATAGTCCTAGC	Mitochondrial_Gln_3'-tRF		0	not cholinergic
Newborns	tRF-24-RNLNK88KHR	GGGTTCGATTCCCGGTCAGGGAAC	Nuclear_Glu_3'-tRF		0	not cholinergic
Newborns	tRF-24-RNLNK8KEI1	GGGTTCGATTCCCGGCCAATGCAC	Nuclear_Gly_3'-tRF		0	not cholinergic
Newborns	tRF-24-RNLNKSEKH9	GGGTTCGATTCCCCGACGGGGAGC	Nuclear_Asp_3'-tRF		0	not cholinergic
Newborns	tRF-24-RNU3KQ9M29	GGGTTTAAGTCCCATTGGTCTAGC	Mitochondrial_Asn_3'-tRF	BMP2K, NR1D2, NR1D1	3	not cholinergic
Newborns	tRF-24-RS9NS3341S	GGTCGTGGTTGTAGTCCGTGCGAG	Nuclear_Glu_i-tRF		0	not cholinergic
Newborns	tRF-24-RVB92EB02V	GGTGCAACTCCAAATAAAAGTACC	Mitochondrial_Leu_3'-tRF	CNTFR, SRSF7, BMPR1B, RORA	4	not cholinergic
Newborns	tRF-24-RW18V6XOIE	GGTGTAGTGGTATCATGCAAGATT	Nuclear_Gly_i-tRF		0	not cholinergic
Newborns	tRF-24-RYVMMV5B2V	GGTTGTAGTCCGTGCGAGAATACC	Nuclear_Glu_3'-tRF	BMP6, CLOCK, RORA	3	not cholinergic
Newborns	tRF-24-RZDMKNR7EV	GGTTTAAGTCCCATTGGTCTAGCC	Mitochondrial_Asn_3'-tRF	LHX8, DYRK1A, GPCPD1, BMPR1B, BMPR2	5	CholinotRF
Newborns	tRF-24-SLDPUSYDKJ	GTATAAATAGTACCGTTAACTTCC	Mitochondrial_Gly_i-tRF	CHRNA5, BDNF, IL6, SLC12A2, STAT3, BMP2, BMPR1B, BMP4, CLOCK, RORA, NR1D2	15	CholinotRF
Newborns	tRF-24-SX0DIJZ7FV	GTCTAACAACATGGCTTTCTCACC	Mitochondrial_Ser_3'-tRF	TOR1A	1	not cholinergic
Newborns	tRF-24-XB0ZZRD2FV	TGAAAACCTTTTTCCAAGGACACC	Mitochondrial_Thr_3'-tRF	LIFR, CLOCK, RORA	3	not cholinergic
Newborns	tRF-24-XF0N2BD02V	TGACAACATTCAAAAAAGAGTACC	Mitochondrial_Gly_3'-tRF	RORA	1	not cholinergic
Newborns	tRF-25-08R959KUMK	ACCGGGGTTCGATTCCCCGACGGGG	Nuclear_Asp_i-tRF		0	not cholinergic
Newborns	tRF-25-1KYK37ZXK1	AGGGGTTAGGCCTCTTTTTACCACC	Mitochondrial_Tyr_3'-tRF	SLC12A2, BMP8B	2	not cholinergic
Newborns	tRF-25-2NBX7ZOOJ9	CAATTAACTAGTTTTGACAACATTC	Mitochondrial_Gly_i-tRF	BCHE, IL6, LHX8	7	CholinotRF
Newborns	tRF-25-5IUDK7VZ41	GAGCTTAAACCCCCTTATTTCTACC	Mitochondrial_Ile_3'-tRF		0	not cholinergic
Newborns	tRF-25-5UB1ZZK0O5	GATGAAAACCTTTTTCCAAGGACAC	Mitochondrial_Thr_3'-tRF	SLC5A7, LIFR, IL6R, GPCPD1, SRSF11, STAT5A, BMPR2, CLOCK, RORA	13	CholinotRF
Newborns	tRF-25-63U0EZY9X1	GGAGTTAAAGACTTTTTCTCTGACC	Mitochondrial_Pro_3'-tRF		0	not cholinergic
Newborns	tRF-25-6RRNLIK898	GGCCCGGGTTCGACTCCCGGTGTGG	Nuclear_Glu_i-tRF		0	not cholinergic
Newborns	tRF-25-6RRNLNK88K	GGCCCGGGTTCGATTCCCGGTCAGG	Nuclear_Glu_i-tRF		0	not cholinergic
Newborns	tRF-25-8DYDZDL9X1	TCAACTTAACTTGACCGCTCTGACC	Mitochondrial_Val_3'-tRF	RORA	1	not cholinergic
Newborns	tRF-25-8OYDVNZDBQ	TCCAATTAACTAGTTTTGACAACAT	Mitochondrial_Gly_i-tRF	SRSF1	1	not cholinergic
Newborns	tRF-25-942IKBUBS1	TGGTGCAACTCCAAATAAAAGTACC	Mitochondrial_Leu_3'-tRF	LIF, RORA	2	not cholinergic
Newborns	tRF-25-F3R3ZV1RY1	AGAGTGGGGTTTTGCAGTCCTTACC	Mitochondrial_Ala_3'-tRF		0	not cholinergic
Newborns	tRF-25-I8W47W1R7H	ATTGGTCGTGGTTGTAGTCCGTGCG	Nuclear_Glu_i-tRF		0	not cholinergic
Newborns	tRF-25-IBB7Z92K01	ATGAAAACCTTTTTCCAAGGACACC	Mitochondrial_Thr_3'-tRF	NTRK2, BDNF, BMPR2, CLOCK, RORA	5	CholinotRF
Newborns	tRF-25-KEUI1ZXF0N	CCAATTAACTAGTTTTGACAACATT	Mitochondrial_Gly_i-tRF		0	not cholinergic
Newborns	tRF-25-LSN3S3RQJV	CGCCGCTGGTGTAGTGGTATCATGC	Nuclear_Gly_i-tRF		0	not cholinergic
Newborns	tRF-25-LY7L73HQP0	CGCTGGTGTAGTGGTATCATGCAAG	Nuclear_Gly_i-tRF	CLOCK	1	not cholinergic
Newborns	tRF-25-M0IBB7Z92K	CGGAGATGAAAACCTTTTTCCAAGG	Mitochondrial_Thr_i-tRF		0	not cholinergic
Newborns	tRF-25-MKYUYRLHR0	CGGGGTTCGATTCCCCGACGGGGAG	Nuclear_Asp_i-tRF	RORA	1	not cholinergic
Newborns	tRF-25-MNLB3KMB01	CGGTTCGAAACCGGGCGGAAACACC	Nuclear_Val_3'-tRF		0	not cholinergic
Newborns	tRF-25-O1B54ZUPX1	GAACCAACACCTCTTTACAGTGACC	Mitochondrial_Lys_3'-tRF	CHRNA9	5	CholinotRF
Newborns	tRF-25-OSRNLNKSEK	GACCGGGGTTCGATTCCCCGACGGG	Nuclear_Asp_i-tRF		0	not cholinergic
Newborns	tRF-25-PSR95933JK	GCCCGGGTTCGATTCCCGGTCAGGG	Nuclear_Glu_i-tRF		0	not cholinergic
Newborns	tRF-25-PSR9O9337K	GCCCGGGTTCGACTCCCGGTGTGGG	Nuclear_Glu_i-tRF		0	not cholinergic
Newborns	tRF-25-R3WE8RO86J	GGGGTTCGATTCCCCGACGGGGAGC	Nuclear_Asp_3'-tRF		0	not cholinergic
Newborns	tRF-25-REL4KVH7K1	GGGATCGATGCCCGCATCCTCCACC	Nuclear_Ala_3'-tRF		0	not cholinergic
Newborns	tRF-25-RI2Q2RJO01	GGGCTCACATCACCCCATAAACACC	Mitochondrial_Phe_3'-tRF	CHRNB2, IL6R	6	CholinotRF
Newborns	tRF-25-RN2EK8E0KR	GGGTTCAAATCCCGGACGAGCCCCC	Nuclear_Pro_3'-tRF	BDNF	1	not cholinergic
Newborns	tRF-25-RN2MK827K1	GGGTTCAATCCCCGGCACCTCCACC	Nuclear_Ala_3'-tRF	BDNF	1	not cholinergic
Newborns	tRF-25-RNLEK58Y01	GGGTTCGAATCCCACTCCTGACACC	Nuclear_Leu_3'-tRF		0	not cholinergic
Newborns	tRF-25-RNLEK5LYK1	GGGTTCGAATCCCACCGCTGCCACC	Nuclear_Leu_3'-tRF		0	not cholinergic
Newborns	tRF-25-RNLEK5YY01	GGGTTCGAATCCCACTTCTGACACC	Nuclear_Leu_3'-tRF		0	not cholinergic
Newborns	tRF-25-RNLEKPM43R	GGGTTCGAATCCCAGCGGTGCCTCC	Nuclear_Thr_3'-tRF		0	not cholinergic
Newborns	tRF-25-RNLIK898O1	GGGTTCGACTCCCGGTGTGGGAACC	Nuclear_Glu_3'-tRF		0	not cholinergic
Newborns	tRF-25-RNLIK8V8O1	GGGTTCGACTCCCGGTATGGGAACC	Nuclear_Glu_3'-tRF		0	not cholinergic
Newborns	tRF-25-RNLJKP9BK1	GGGTTCGAGCCCCAGTGGAACCACC	Nuclear_Val_3'-tRF		0	not cholinergic
Newborns	tRF-25-RNLMK8J7K1	GGGTTCGATCCCCGGCATCTCCACC	Nuclear_Ala_3'-tRF		0	not cholinergic
Newborns	tRF-25-RNLMKWEKK1	GGGTTCGATCCCCGTACGGGCCACC	Nuclear_Ile_3'-tRF		0	not cholinergic
Newborns	tRF-25-RNLN39NZZ1	GGGTTCGATTCCTTCCTTTTTTGCC	Nuclear_Ser_3'-tRF		0	not cholinergic
Newborns	tRF-25-RNLN4Q1RV1	GGGTTCGATTCTCATAGTCCTAGCC	Mitochondrial_Gln_3'-tRF		0	not cholinergic
Newborns	tRF-25-RNLNK88KO1	GGGTTCGATTCCCGGTCAGGGAACC	Nuclear_Glu_3'-tRF		0	not cholinergic
Newborns	tRF-25-RNLNK8KDP1	GGGTTCGATTCCCGGCCAACGCACC	Nuclear_Gly_3'-tRF		0	not cholinergic
Newborns	tRF-25-RNLNK8KEP1	GGGTTCGATTCCCGGCCAATGCACC	Nuclear_Gly_3'-tRF		0	not cholinergic
Newborns	tRF-25-RNLNKSEK51	GGGTTCGATTCCCCGACGGGGAGCC	Nuclear_Asp_3'-tRF		0	not cholinergic
Newborns	tRF-25-RNU3KQ9MV1	GGGTTTAAGTCCCATTGGTCTAGCC	Mitochondrial_Asn_3'-tRF	BMP2K, NR1D2, NR1D1	3	not cholinergic
Newborns	tRF-25-S0ZFHIUNWV	GTAAGTTGCAATACTTAATTTCTGC	Mitochondrial_Trp_3'-tRF	NTRK2, SRSF1, SRSF2	3	not cholinergic
Newborns	tRF-25-U29F51MLHV	TAAGATGGCAGAGCCCGGTAATCGC	Mitochondrial_Leu_i-tRF	SRSF7	1	not cholinergic
Newborns	tRF-25-U3XOUZDZN1	TAAGTTGCAATACTTAATTTCTGCC	Mitochondrial_Trp_3'-tRF		0	not cholinergic
Newborns	tRF-25-VJUE3QHMY1	TAGGCTAAATCCTATATATCTTACC	Mitochondrial_Asp_3'-tRF		0	not cholinergic
Newborns	tRF-25-Y6IO43ZU2F	TTCCAATTAACTAGTTTTGACAACA	Mitochondrial_Gly_i-tRF		0	not cholinergic
Newborns	tRF-26-5JYH0RYNURD	GAGGCTTACGACCCCTTATTTACCCC	Mitochondrial_His_3'-tRF		0	not cholinergic
Newborns	tRF-26-5UB1ZZK0O5D	GATGAAAACCTTTTTCCAAGGACACC	Mitochondrial_Thr_3'-tRF	SLC5A7, LIFR, IL6R, GPCPD1, SRSF11, STAT5A, BMPR2, CLOCK, RORA	13	CholinotRF
Newborns	tRF-26-6JYBKRYNW5D	GGAGCTTAAACCCCCTTATTTCTACC	Mitochondrial_Ile_3'-tRF	LIFR, SRSF6	2	not cholinergic
Newborns	tRF-26-6RRNLIK8980	GGCCCGGGTTCGACTCCCGGTGTGGG	Nuclear_Glu_i-tRF		0	not cholinergic
Newborns	tRF-26-6RRNLIK8V80	GGCCCGGGTTCGACTCCCGGTATGGG	Nuclear_Glu_i-tRF		0	not cholinergic
Newborns	tRF-26-6RRNLNK88K0	GGCCCGGGTTCGATTCCCGGTCAGGG	Nuclear_Glu_i-tRF		0	not cholinergic
Newborns	tRF-26-727OFIZ9WUD	GTGGAGTTAAAGACTTTTTCTCTGAC	Mitochondrial_Pro_3'-tRF	RORA	1	not cholinergic
Newborns	tRF-26-739P8WQ0D5D	GTGGTTGTAGTCCGTGCGAGAATACC	Nuclear_Glu_3'-tRF	RORA	1	not cholinergic
Newborns	tRF-26-78YLKZKWE5D	GTTGGTTATACCCTTCCCGTACTACC	Mitochondrial_Met_3'-tRF	SLC12A2, BMP2K, RORA	3	not cholinergic
Newborns	tRF-26-8OYDVNZDBQE	TCCAATTAACTAGTTTTGACAACATT	Mitochondrial_Gly_i-tRF	SRSF1	1	not cholinergic
Newborns	tRF-26-90YBOZZ7NDD	TGGAGTTAAAGACTTTTTCTCTGACC	Mitochondrial_Pro_3'-tRF	SRSF4	1	not cholinergic
Newborns	tRF-26-BZKEUI1ZXFB	AACTTCCAATTAACTAGTTTTGACAA	Mitochondrial_Gly_i-tRF		0	not cholinergic
Newborns	tRF-26-DXXLHQIXKDD	AATTATGATAATCATATTTACCAACC	Mitochondrial_Arg_3'-tRF	SRSF1, RORA, NR1D2	3	not cholinergic
Newborns	tRF-26-F1R3WE8RO80	AGACCGGGGTTCGATTCCCCGACGGG	Nuclear_Asp_i-tRF		0	not cholinergic
Newborns	tRF-26-HK4B8XVQN5D	ATAGGCTAAATCCTATATATCTTACC	Mitochondrial_Asp_3'-tRF		0	not cholinergic
Newborns	tRF-26-J09KZYJMN5D	CAGAGTGGGGTTTTGCAGTCCTTACC	Mitochondrial_Ala_3'-tRF		0	not cholinergic
Newborns	tRF-26-JK7PP9ZZ05D	CAGGGGTTAGGCCTCTTTTTACCACC	Mitochondrial_Tyr_3'-tRF		0	not cholinergic
Newborns	tRF-26-KEUI1ZXF0ND	CCAATTAACTAGTTTTGACAACATTC	Mitochondrial_Gly_i-tRF		0	not cholinergic
Newborns	tRF-26-M0IBB7Z92KB	CGGAGATGAAAACCTTTTTCCAAGGA	Mitochondrial_Thr_i-tRF		0	not cholinergic
Newborns	tRF-26-M3WD8S746DD	CGGGTTCGACTCCCGGTGTGGGAACC	Nuclear_Glu_3'-tRF		0	not cholinergic
Newborns	tRF-26-MKYUYRLHR0D	CGGGGTTCGATTCCCCGACGGGGAGC	Nuclear_Asp_3'-tRF	RORA	1	not cholinergic
Newborns	tRF-26-NRDXEPZY0DB	CTTCCAATTAACTAGTTTTGACAACA	Mitochondrial_Gly_i-tRF	CHRNA5, LIFR, CLOCK, RORA	8	CholinotRF
Newborns	tRF-26-OSRNLNKSEK0	GACCGGGGTTCGATTCCCCGACGGGG	Nuclear_Asp_i-tRF		0	not cholinergic
Newborns	tRF-26-R0PSR9593JD	GGGAGGCCCGGGTTCGATTCCCGGCC	Nuclear_Gly_i-tRF	SRSF2	1	not cholinergic
Newborns	tRF-26-R3WE8RO86JD	GGGGTTCGATTCCCCGACGGGGAGCC	Nuclear_Asp_3'-tRF		0	not cholinergic
Newborns	tRF-26-R3WE8Z3ZZVD	GGGGTTCGATTCCTTCCTTTTTTGCC	Nuclear_Ser_3'-tRF		0	not cholinergic
Newborns	tRF-26-S0ZFHIUNWVD	GTAAGTTGCAATACTTAATTTCTGCC	Mitochondrial_Trp_3'-tRF	NTRK2, SRSF1, SRSF2	3	not cholinergic
Newborns	tRF-26-Y6IO43ZU2FE	TTCCAATTAACTAGTTTTGACAACAT	Mitochondrial_Gly_i-tRF		0	not cholinergic
Newborns	tRF-27-08R959KUMKH	ACCGGGGTTCGATTCCCCGACGGGGAG	Nuclear_Asp_i-tRF		0	not cholinergic
Newborns	tRF-27-5BKD09Z51UJ	GAGAACCAACACCTCTTTACAGTGACC	Mitochondrial_Lys_3'-tRF	BDNF, BMPER, CLOCK	3	not cholinergic
Newborns	tRF-27-5DMKYUYRLH4	GAGACCGGGGTTCGATTCCCCGACGGG	Nuclear_Asp_i-tRF		0	not cholinergic
Newborns	tRF-27-727OFIZ9WUJ	GTGGAGTTAAAGACTTTTTCTCTGACC	Mitochondrial_Pro_3'-tRF	RORA	1	not cholinergic
Newborns	tRF-27-8OYDVNZDBQ5	TCCAATTAACTAGTTTTGACAACATTC	Mitochondrial_Gly_i-tRF	SRSF1	1	not cholinergic
Newborns	tRF-27-BNIED6VZ0OJ	AAATTATGATAATCATATTTACCAACC	Mitochondrial_Arg_3'-tRF		0	not cholinergic
Newborns	tRF-27-BZKEUI1ZXF1	AACTTCCAATTAACTAGTTTTGACAAC	Mitochondrial_Gly_i-tRF		0	not cholinergic
Newborns	tRF-27-F1R3WE8RO84	AGACCGGGGTTCGATTCCCCGACGGGG	Nuclear_Asp_i-tRF		0	not cholinergic
Newborns	tRF-27-F4BDNZ8O6FJ	AGATGAAAACCTTTTTCCAAGGACACC	Mitochondrial_Thr_3'-tRF	GPCPD1, SLC12A2, STAT1	3	not cholinergic
Newborns	tRF-27-HQ9M739P8WM	ATCATTGGTCGTGGTTGTAGTCCGTGC	Nuclear_Glu_i-tRF		0	not cholinergic
Newborns	tRF-27-I9BZBZOS4Y1	ATTTCAACTTAACTTGACCGCTCTGAC	Mitochondrial_Val_3'-tRF	DYRK1A, CLOCK	2	not cholinergic
Newborns	tRF-27-JW4DBQ6ZW6J	CATGTCTAACAACATGGCTTTCTCACC	Mitochondrial_Ser_3'-tRF	RORA	1	not cholinergic
Newborns	tRF-27-M1M3WD8S744	CGGCCCGGGTTCGACTCCCGGTGTGGG	Nuclear_Glu_i-tRF		0	not cholinergic
Newborns	tRF-27-M1M3WE8SSP4	CGGCCCGGGTTCGATTCCCGGTCAGGG	Nuclear_Glu_i-tRF		0	not cholinergic
Newborns	tRF-27-M8ZLSSXUOLJ	CGTGGTTGTAGTCCGTGCGAGAATACC	Nuclear_Glu_3'-tRF		0	not cholinergic
Newborns	tRF-27-MEF91SS2PMH	CGGATAGCTCAGTCGGTAGAGCATCAG	Nuclear_Lys_i-tRF		0	not cholinergic
Newborns	tRF-27-MKYUYRLHR0J	CGGGGTTCGATTCCCCGACGGGGAGCC	Nuclear_Asp_3'-tRF	RORA	1	not cholinergic
Newborns	tRF-27-NRDXEPZY0DI	CTTCCAATTAACTAGTTTTGACAACAT	Mitochondrial_Gly_i-tRF	CHRNA5, LIFR, CLOCK, RORA	8	CholinotRF
Newborns	tRF-27-PV94V4SMIFH	GCCGCTGGTGTAGTGGTATCATGCAAG	Nuclear_Gly_i-tRF		0	not cholinergic
Newborns	tRF-27-QK11M3WE8SM	GCGGGAGGCCCGGGTTCGATTCCCGGC	Nuclear_Gly_i-tRF		0	not cholinergic
Newborns	tRF-27-R81XDDZZ4Y1	GGTGGAGTTAAAGACTTTTTCTCTGAC	Mitochondrial_Pro_3'-tRF		0	not cholinergic
Newborns	tRF-27-RKYUY78ZZYJ	GGGGGTTCGATTCCTTCCTTTTTTGCC	Nuclear_Ser_3'-tRF	RORA	1	not cholinergic
Newborns	tRF-27-VPQOH7HLWXJ	TATAGGCTAAATCCTATATATCTTACC	Mitochondrial_Asp_3'-tRF		0	not cholinergic
Newborns	tRF-27-Y6IO43ZU2FQ	TTCCAATTAACTAGTTTTGACAACATT	Mitochondrial_Gly_i-tRF		0	not cholinergic
Newborns	tRF-28-08R959KUMK9	ACCGGGGTTCGATTCCCCGACGGGGAGC	Nuclear_Asp_3'-tRF		0	not cholinergic
Newborns	tRF-28-587SI7JP8XDV	GATGGGTTCGATTCTCATAGTCCTAGCC	Mitochondrial_Gln_3'-tRF		0	not cholinergic
Newborns	tRF-28-5DMKYUYRLHDY	GAGACCGGGGTTCGATTCCCCGACGGGG	Nuclear_Asp_i-tRF		0	not cholinergic
Newborns	tRF-28-5EOB3ZY61DV	GAGATGAAAACCTTTTTCCAAGGACACC	Mitochondrial_Thr_3'-tRF	SLC5A7, NTRK2, STAT1	7	CholinotRF
Newborns	tRF-28-5Z2IUIX1Q7DR	GATTTCAACTTAACTTGACCGCTCTGAC	Mitochondrial_Val_3'-tRF	IL6, SLC12A2, SRSF1, SRSF2, JAK2, BMPR2, RORA	7	CholinotRF
Newborns	tRF-28-623K7SIR3DDY	GGAGACCGGGGTTCGATTCCCCGACGGG	Nuclear_Asp_i-tRF		0	not cholinergic
Newborns	tRF-28-62XB0ZZRD2D1	GGAGATGAAAACCTTTTTCCAAGGACAC	Mitochondrial_Thr_3'-tRF	SRSF11	1	not cholinergic
Newborns	tRF-28-6RRNLIK898D6	GGCCCGGGTTCGACTCCCGGTGTGGGAA	Nuclear_Glu_i-tRF		0	not cholinergic
Newborns	tRF-28-7ZOOJ9BBF3V	GTTTTGACAACATTCAAAAAAGAGTACC	Mitochondrial_Gly_3'-tRF	IL6ST	1	not cholinergic
Newborns	tRF-28-BZKEUI1ZXFU	AACTTCCAATTAACTAGTTTTGACAACA	Mitochondrial_Gly_i-tRF		0	not cholinergic
Newborns	tRF-28-D0B601WZ03DR	AAGAGAACCAACACCTCTTTACAGTGAC	Mitochondrial_Lys_3'-tRF	NTRK2, IL6R, IL6	3	not cholinergic
Newborns	tRF-28-D890YBOZZ7DP	AATGGTGGAGTTAAAGACTTTTTCTCTG	Mitochondrial_Pro_i-tRF	DYRK1A	1	not cholinergic
Newborns	tRF-28-E92NBX7ZOODI	ACTTCCAATTAACTAGTTTTGACAACAT	Mitochondrial_Gly_i-tRF		0	not cholinergic
Newborns	tRF-28-F20O27NXJ4V	AGAGAACCAACACCTCTTTACAGTGACC	Mitochondrial_Lys_3'-tRF	BMPR1A	1	not cholinergic
Newborns	tRF-28-HQ9M739P8WD8	ATCATTGGTCGTGGTTGTAGTCCGTGCG	Nuclear_Glu_i-tRF		0	not cholinergic
Newborns	tRF-28-I9BZBZOS4YV	ATTTCAACTTAACTTGACCGCTCTGACC	Mitochondrial_Val_3'-tRF	DYRK1A, CLOCK	2	not cholinergic
Newborns	tRF-28-JL1Y2LNOZ7DV	CAGTAAGTTGCAATACTTAATTTCTGCC	Mitochondrial_Trp_3'-tRF		0	not cholinergic
Newborns	tRF-28-NRDXEPZY0DDE	CTTCCAATTAACTAGTTTTGACAACATT	Mitochondrial_Gly_i-tRF	CHRNA5, LIFR, CLOCK, RORA	8	CholinotRF
Newborns	tRF-28-O8Q6J6K6UDV	GACGGGCTCACATCACCCCATAAACACC	Mitochondrial_Phe_3'-tRF		0	not cholinergic
Newborns	tRF-28-OPRN11WZY1V	GACAGGGGTTAGGCCTCTTTTTACCACC	Mitochondrial_Tyr_3'-tRF		0	not cholinergic
Newborns	tRF-28-OSRNLNKSEKDS	GACCGGGGTTCGATTCCCCGACGGGGAG	Nuclear_Asp_i-tRF		0	not cholinergic
Newborns	tRF-28-QJ3KYU4RRWDY	GCGGCCCGGGTTCGACTCCCGGTGTGGG	Nuclear_Glu_i-tRF		0	not cholinergic
Newborns	tRF-28-QK11M3WE8SDV	GCGGGAGGCCCGGGTTCGATTCCCGGCC	Nuclear_Gly_i-tRF		0	not cholinergic
Newborns	tRF-28-R008R959KUD4	GGGAGACCGGGGTTCGATTCCCCGACGG	Nuclear_Asp_i-tRF		0	not cholinergic
Newborns	tRF-28-R81XDDZZ4YV	GGTGGAGTTAAAGACTTTTTCTCTGACC	Mitochondrial_Pro_3'-tRF		0	not cholinergic
Newborns	tRF-28-RK7SIRY7ZZDV	GGGGGGTTCGATTCCTTCCTTTTTTGCC	Nuclear_Ser_3'-tRF	LHX6	1	not cholinergic
Newborns	tRF-28-UEVUUMHNU6V	TAAATTATGATAATCATATTTACCAACC	Mitochondrial_Arg_3'-tRF	SLC5A7, CHRNA9, LIFR, IL6, DYRK1A, SLC12A2, SRSF10, SRSF11, STAT5B, BMPER, BMP6, RORB, RORA, NR1D2	22	CholinotRF
Newborns	tRF-28-Y6IO43ZU2F05	TTCCAATTAACTAGTTTTGACAACATTC	Mitochondrial_Gly_i-tRF		0	not cholinergic

## Sheet: Supplementary Table 8
Contrast	Number_of_samples	Markers_group	FSI_addition	Number_of_markers	Accuracy	AUC	F1	Precision	Recal
female	16	all_DE_UCS	Yes	8	1	1	1	1	1
female	17	all_DE_UCS	No	7	1	1	1	1	1
female	16	CholinotRFs	Yes	39	1	1	1	1	1
female	17	DE_f_UCS	No	4	0.941176	0.98	0.923	0.857	1
female	16	DE_f_UCS	Yes	5	0.9375	0.97	0.923	0.857	1
male	15	All_DE_miRs	Yes	5	0.733333	0.95	0.667	0.8	0.571429
female	17	CholinotRFs	No	38	0.882353	0.95	0.833	0.833	0.833333
female	17	MT_Gln_3_tRFs	No	15	0.764706	0.94	0.667	0.667	0.666667
female	17	MT_Asp_3_tRFs	No	10	0.823529	0.94	0.667	1	0.5
female	17	Nuc_Glu_3_tRFs	No	39	0.823529	0.94	0.769	0.714	0.833333
female	16	MT_Gln_3_tRFs	Yes	16	0.75	0.9	0.667	0.667	0.666667
female	17	CholinomiRs	No	16	0.823529	0.88	0.667	1	0.5
female	16	Nuc_Glu_3_tRFs	Yes	40	0.8125	0.88	0.727	0.8	0.666667
female	17	MT_Thr_3_tRFs	No	14	0.764706	0.86	0.667	0.667	0.666667
female	17	DE_b_UCS	No	3	0.823529	0.85	0.727	0.8	0.666667
female	16	MT_Asp_3_tRFs	Yes	11	0.8125	0.85	0.667	1	0.5
male	15	MT_Asp_3_tRFs	Yes	11	0.733333	0.84	0.714	0.714	0.714286
both	31	all_DE_UCS	Yes	8	0.774194	0.83	0.741	0.714	0.769231
both	35	DE_b_UCS	No	3	0.742857	0.82	0.667	0.692	0.642857
female	17	unique_UCS_tRFs	No	465	0.764706	0.8	0.6	0.75	0.5
female	16	MT_tRFs	Yes	270	0.8125	0.8	0.667	1	0.5
female	17	MT_tRFs	No	269	0.823529	0.8	0.667	1	0.5
both	31	DE_b_UCS	Yes	4	0.774194	0.8	0.72	0.75	0.692308
female	16	unique_UCS_tRFs	Yes	466	0.8125	0.78	0.727	0.8	0.666667
both	35	all_DE_UCS	No	7	0.742857	0.78	0.69	0.667	0.714286
both	31	MT_Asp_3_tRFs	Yes	11	0.741935	0.78	0.692	0.692	0.692308
female	16	DE_b_UCS	Yes	4	0.75	0.77	0.6	0.75	0.5
female	16	MT_Thr_3_tRFs	Yes	15	0.625	0.77	0.4	0.5	0.333333
both	35	MT_Gln_3_tRFs	No	15	0.8	0.77	0.72	0.818	0.642857
male	18	topVarmiRs_UCS	No	30	0.722222	0.76	0.706	0.667	0.75
female	17	shared_tRFs	No	100	0.705882	0.76	0.444	0.667	0.333333
male	18	MT_Asp_3_tRFs	No	10	0.722222	0.76	0.706	0.667	0.75
both	31	MT_Gln_3_tRFs	Yes	16	0.806452	0.73	0.75	0.818	0.692308
both	35	MT_Asp_3_tRFs	No	10	0.714286	0.73	0.615	0.667	0.571429
female	16	shared_tRFs	Yes	101	0.75	0.72	0.6	0.75	0.5
both	35	All_DE_miRs	No	4	0.628571	0.71	0.435	0.556	0.357143
female	16	CholinomiRs	Yes	17	0.75	0.7	0.5	1	0.333333
male	18	DE_b_UCS	No	3	0.555556	0.7	0.429	0.5	0.375
both	35	MT_Thr_3_tRFs	No	14	0.714286	0.7	0.545	0.75	0.428571
female	17	MT_Val_3_tRFs	No	20	0.705882	0.67	0.545	0.6	0.5
male	15	DE_b_UCS	Yes	4	0.733333	0.66	0.75	0.667	0.857143
male	15	MT_Val_3_tRFs	Yes	21	0.8	0.66	0.769	0.833	0.714286
both	31	MT_Thr_3_tRFs	Yes	15	0.645161	0.66	0.476	0.625	0.384615
female	17	Nuc_Gly_i_tRFs	No	33	0.764706	0.65	0.5	1	0.333333
both	31	All_DE_miRs	Yes	5	0.612903	0.63	0.4	0.571	0.307692
male	15	CholinomiRs	Yes	17	0.733333	0.62	0.667	0.8	0.571429
female	16	MT_Val_3_tRFs	Yes	21	0.6875	0.62	0.545	0.6	0.5
both	35	CholinomiRs	No	16	0.6	0.61	0.125	0.5	0.0714286
both	35	topVartRFs_UCS	No	30	0.514286	0.61	0	0	0
male	18	topVartRFs_UCS	No	30	0.555556	0.59	0.429	0.5	0.375
male	18	shared_tRFs	No	100	0.555556	0.58	0.5	0.5	0.5
both	31	MT_tRFs	Yes	270	0.645161	0.58	0.421	0.667	0.307692
both	35	MT_Val_3_tRFs	No	20	0.514286	0.58	0.19	0.286	0.142857
both	35	CholinotRFs	No	38	0.6	0.57	0.364	0.5	0.285714
both	35	DE_f_UCS	No	4	0.6	0.56	0.3	0.5	0.214286
both	35	unique_UCS_miRs	No	25	0.657143	0.55	0.333	0.75	0.214286
both	35	unique_UCS_tRFs	No	465	0.628571	0.55	0.316	0.6	0.214286
both	31	unique_UCS_miRs	Yes	26	0.645161	0.53	0.476	0.625	0.384615
female	17	topVartRFs_UCS	No	30	0.647059	0.53	0	NA	0
female	16	topVartRFs_UCS	Yes	31	0.5625	0.5	0.222	0.333	0.166667
male	15	MT_Gln_3_tRFs	Yes	16	0.6	0.5	0.5	0.6	0.428571
male	15	Nuc_Glu_3_tRFs	Yes	40	0.466667	0.5	0.333	0.4	0.285714
both	31	topVartRFs_UCS	Yes	31	0.483871	0.5	0.2	0.286	0.153846
both	31	unique_UCS_tRFs	Yes	466	0.580645	0.49	0.381	0.5	0.307692
both	35	Nuc_Glu_3_tRFs	No	39	0.571429	0.49	0	0	0
both	35	Shared_miRs	No	44	0.514286	0.47	0.19	0.286	0.142857
male	18	all_DE_UCS	No	7	0.444444	0.46	0.167	0.25	0.125
both	31	DE_f_UCS	Yes	5	0.483871	0.46	0.111	0.2	0.0769231
both	35	Nuc_Asp_i_tRFs	No	47	0.6	0.46	0.3	0.5	0.214286
both	31	MT_Val_3_tRFs	Yes	21	0.483871	0.44	0.2	0.286	0.153846
both	31	shared_tRFs	Yes	101	0.516129	0.43	0.211	0.333	0.153846
both	31	CholinomiRs	Yes	17	0.677419	0.41	0.375	1	0.230769
male	15	shared_tRFs	Yes	101	0.4	0.41	0.308	0.333	0.285714
male	18	Shared_miRs	No	44	0.444444	0.39	0.167	0.25	0.125
both	31	Shared_miRs	Yes	45	0.483871	0.39	0.111	0.2	0.0769231
male	15	unique_UCS_miRs	Yes	26	0.4	0.38	0.308	0.333	0.285714
male	15	all_DE_UCS	Yes	8	0.4	0.38	0.182	0.25	0.142857
both	35	MT_tRFs	No	269	0.514286	0.35	0	0	0
both	31	Nuc_Gly_i_tRFs	Yes	34	0.516129	0.33	0	0	0
both	31	Nuc_Glu_3_tRFs	Yes	40	0.419355	0.33	0	0	0
male	15	CholinotRFs	Yes	39	0.333333	0.32	0	0	0
both	35	topVarmiRs_UCS	No	30	0.571429	0.31	0.211	0.4	0.142857
male	18	Nuc_Asp_i_tRFs	No	47	0.444444	0.3	0.167	0.25	0.125
female	17	Shared_miRs	No	44	0.588235	0.29	0	0	0
male	15	MT_Thr_3_tRFs	Yes	15	0.2	0.29	0	0	0
both	31	CholinotRFs	Yes	39	0.419355	0.28	0	0	0
both	31	Nuc_Asp_i_tRFs	Yes	48	0.483871	0.28	0.111	0.2	0.0769231
both	35	shared_tRFs	No	100	0.542857	0.27	0	0	0
male	18	All_DE_miRs	No	4	0.555556	0.25	0.333	0.5	0.25
male	15	topVartRFs_UCS	Yes	31	0.466667	0.25	0.333	0.4	0.285714
male	15	topVarmiRs_UCS	Yes	31	0.266667	0.23	0.267	0.25	0.285714
male	15	MT_Gly_i_tRFs	Yes	59	0.466667	0.23	0.333	0.4	0.285714
female	16	Nuc_Gly_i_tRFs	Yes	34	0.5625	0.22	0	0	0
female	17	topVarmiRs_UCS	No	30	0.588235	0.21	0	0	0
male	18	unique_UCS_miRs	No	25	0.277778	0.21	0.133	0.143	0.125
male	15	Shared_miRs	Yes	45	0.2	0.2	0.143	0.143	0.142857
both	31	topVarmiRs_UCS	Yes	31	0.548387	0.2	0	0	0
male	15	DE_f_UCS	Yes	5	0.266667	0.2	0.154	0.167	0.142857
male	18	MT_Gly_i_tRFs	No	58	0.444444	0.19	0.167	0.25	0.125
female	17	unique_UCS_miRs	No	25	0.529412	0.17	0	0	0
male	18	CholinomiRs	No	16	0.5	0.17	0	0	0
male	18	Nuc_Glu_3_tRFs	No	39	0.222222	0.17	0	0	0
male	18	unique_UCS_tRFs	No	465	0.277778	0.16	0.133	0.143	0.125
both	35	MT_Gly_i_tRFs	No	58	0.457143	0.16	0	0	0
female	17	MT_Gly_i_tRFs	No	58	0.647059	0.14	0	NA	0
female	17	Nuc_Asp_i_tRFs	No	47	0.529412	0.14	0	0	0
male	18	MT_Thr_3_tRFs	No	14	0.388889	0.14	0	0	0
female	16	Nuc_Asp_i_tRFs	Yes	48	0.4375	0.12	0	0	0
male	15	MT_tRFs	Yes	270	0.133333	0.11	0	0	0
male	18	MT_Val_3_tRFs	No	20	0.333333	0.11	0.143	0.167	0.125
both	35	Nuc_Gly_i_tRFs	No	33	0.542857	0.09	0.111	0.25	0.0714286
both	31	MT_Gly_i_tRFs	Yes	59	0.516129	0.08	0	0	0
female	16	unique_UCS_miRs	Yes	26	0.375	0.07	0	0	0
male	18	CholinotRFs	No	38	0.333333	0.07	0	0	0
female	17	All_DE_miRs	No	4	0.647059	0.06	0	NA	0
female	16	Shared_miRs	Yes	45	0.4375	0.05	0	0	0
male	18	MT_Gln_3_tRFs	No	15	0.333333	0.05	0	0	0
male	15	Nuc_Asp_i_tRFs	Yes	48	0.266667	0.05	0	0	0
male	18	MT_tRFs	No	269	0.222222	0.04	0	0	0
male	15	Nuc_Gly_i_tRFs	Yes	34	0.133333	0.02	0	0	0
female	16	All_DE_miRs	Yes	5	0.625	0	0	NA	0
female	16	topVarmiRs_UCS	Yes	31	0.3125	0	0	0	0
female	16	MT_Gly_i_tRFs	Yes	59	0.5	0	0	0	0
male	18	DE_f_UCS	No	4	0.222222	0	0	0	0
male	15	unique_UCS_tRFs	Yes	466	0.133333	0	0	0	0
male	18	Nuc_Gly_i_tRFs	No	33	0.5	0	0	0	0

## Sheet: Supplementary Table 9
Marker	FSI_addition	Sex	AUC	p.value	FDR
all_DE_tRFs	FSI	female	1	p.value < 0.0001	0
CholinotRFs	FSI	female	1	0.0013	0.008
all_DE_tRFs	none	female	1	p.value < 0.0001	0
DE_tRF_f	none	female	0.98	0.0014	0.008
DE_tRF_f	FSI	female	0.97	p.value < 0.0001	0
all_DE_miRs	FSI	male	0.95	0.0216	0.0576
CholinotRFs	none	female	0.95	0.0015	0.008
DE_tRF_f	none	both (stress-by-sex)	0.94	0.0011	0.008
all_DE_tRFs	none	both (stress-by-sex)	0.93	0.0016	0.008
CholinomiRs	none	female	0.88	0.0174	0.0505714
all_DE_tRFs	FSI	both (stress-by-sex)	0.84	0.0168	0.0505714
all_DE_tRFs	FSI	both (stress vs. control)	0.83	0.0067	0.0292
DE_tRF_f	FSI	both (stress-by-sex)	0.83	0.0177	0.0505714
all_DE_tRFs	none	both (stress vs. control)	0.78	0.0073	0.0292
CholinotRFs	none	both (stress-by-sex)	0.75	0.0324	0.0762353
CholinotRFs	FSI	both (stress-by-sex)	0.74	0.032	0.0762353
all_DE_miRs	none	both (stress vs. control)	0.71	0.0141	0.0505714
CholinomiRs	FSI	female	0.7	0.0715	0.158889
all_DE_miRs	FSI	both (stress vs. control)	0.63	0.1696	0.294957
CholinomiRs	FSI	male	0.62	0.1391	0.264952
CholinomiRs	none	both (stress vs. control)	0.61	0.1174	0.2348
CholinotRFs	none	both (stress vs. control)	0.57	0.1688	0.294957
DE_tRF_f	none	both (stress vs. control)	0.56	0.0841	0.177053
all_DE_tRFs	none	male	0.46	0.275	0.458333
DE_tRF_f	FSI	both (stress vs. control)	0.46	0.3128	0.50048
CholinomiRs	FSI	both (stress vs. control)	0.41	0.3525	0.524593
all_DE_tRFs	FSI	male	0.38	0.3541	0.524593
CholinotRFs	FSI	male	0.32	0.4352	0.621714
CholinotRFs	FSI	both (stress vs. control)	0.28	0.5534	0.737867
all_DE_miRs	none	male	0.25	0.5292	0.729931
DE_tRF_f	FSI	male	0.2	0.5828	0.752
CholinomiRs	none	male	0.17	0.688	0.86
CholinomiRs	none	both (stress-by-sex)	0.16	0.767	0.902353
all_DE_miRs	none	both (stress-by-sex)	0.14	0.7516	0.902353
CholinomiRs	FSI	both (stress-by-sex)	0.11	0.8831	0.954703
CholinotRFs	none	male	0.07	0.8633	0.954703
all_DE_miRs	none	female	0.06	0.8345	0.953714
all_DE_miRs	FSI	both (stress-by-sex)	0.04	0.9605	1
DE_tRF_f	none	male	0	1	1
all_DE_miRs	FSI	female	0	1	1

[truncated: 2 more sheets: Supplementary Table 10, Supplementary Table 11]
